# Supplementary material for: 6-Bromo-1-ethyl-1H-2,1-benzothia­zin-4(3H)-one 2,2-dioxide
Source: Acta Crystallogr Sect E Struct Rep Online. 2009 Jan 28;65(Pt 2):o393. doi: 10.1107/S1600536809002621 (PMC2968245; doi:10.1107/S1600536809002621)
Supplement: Supplementary file 1 [file e-65-0o393-sup1.cif]

##############################################################################
###                                                                        ###
###        Electronic paper (Acta Crystallographica Section E)             ###
###                                                                        ###
##############################################################################
#                                                                            #
# This CIF contains the data in a paper accepted for publication in Acta     #
# Crystallographica Section E. It conforms to the requirements of Notes      #
# for Authors for Section E, and has been peer reviewed under the auspices   #
# of the IUCr Commission on Journals.                                        #
#                                                                            #
# Full details of the Crystallographic Information File format               #
# are given in the paper "The Crystallographic Information File (CIF):       #
# a New Standard Archive File for Crystallography" by S. R. Hall, F. H.      #
# Allen and I. D. Brown [Acta Cryst. (1991), A47, 655-685].                  #
#                                                                            #
# The current version of the core CIF dictionary is obtainable from          #
# ftp://ftp.iucr.org/pub/cif_core.dic. The current version number is 2.4.    #
#                                                                            #
# Software is freely available for graphical display of the structure(s) in  #
# this CIF.  For information consult the CIF home page http://www.iucr.org/  #
# cif/home.html                                                              #
#                                                                            #
# This file may be used for bona fide research purposes within the           #
# scientific community so long as proper attribution is given to the journal # 
# article from which it was obtained.                                        #
#                                                                            #
##############################################################################
                                             
data_global
_audit_creation_method     ?
_journal_date_recd_electronic     2009-01-19
_journal_date_accepted     2009-01-21
_journal_name_full     'Acta Crystallographica, Section E'
_journal_year     2009
_journal_volume     65
_journal_issue      2
_journal_page_first     o393
_journal_page_last     o393
_journal_paper_category     QO
_journal_coeditor_code     AT2711
_publ_contact_author_name     'Muhammad Nawaz Tahir'
_publ_contact_author_address
;
University of Sargodha
Department of Physics
Sargodha
Pakistan
;
_publ_contact_author_email     dmntahir_uos@yahoo.com
_publ_contact_author_fax     '0092 48 32 22 121'
_publ_contact_author_phone     '0092 48 92 30 170'
_publ_section_title
;
6-Bromo-1-ethyl-1<i>H</i>-2,1-benzothiazin-4(3<i>H</i>)-one 2,2-dioxide
;
loop_
    _publ_author_name
    _publ_author_address
    'Muhammad Shafiq'
;
Government College University
Department of Chemistry
Lahore
Pakistan
;
    'Tahir, M. Nawaz'
;
University of Sargodha
Department of Physics
Sargodha
Pakistan
;
    'Khan, Islam Ullah'
;
Government College University
Department of Chemistry
Lahore
Pakistan
;
    'Arshad, Muhammad Nadeem'
;
Government College University
Department of Chemistry
Lahore
Pakistan
;
    'Muhammad Safdar'
;
University of Karachi
HEJ research Institute of Chemistry
Karachi
Pakistan
;
data_I
_audit_creation_method     SHELXL97
_chemical_name_systematic
;
6-Bromo-1-ethyl-1<i>H</i>-2,1-benzothiazin-4(3<i>H</i>)-one 2,2-dioxide
;
_chemical_name_common     ?
_chemical_formula_moiety     'C10 H10 Br N O3 S'
_chemical_formula_sum     'C10 H10 Br N O3 S'
_chemical_formula_iupac     'C10 H10 Br N O3 S'
_chemical_formula_weight     304.16
_chemical_melting_point     ?
_symmetry_cell_setting     triclinic
_symmetry_space_group_name_H-M     'P -1'
_symmetry_space_group_name_Hall     '-P 1'
loop_
    _symmetry_equiv_pos_site_id
    _symmetry_equiv_pos_as_xyz
    1 x,y,z
    2 -x,-y,-z
_cell_length_a     7.7164(2)
_cell_length_b     7.9729(3)
_cell_length_c     10.4579(3)
_cell_angle_alpha     86.767(2)
_cell_angle_beta     75.7730(10)
_cell_angle_gamma     66.912(2)
_cell_volume     573.13(3)
_cell_formula_units_Z     2
_cell_measurement_reflns_used     2847
_cell_measurement_theta_min     2.01
_cell_measurement_theta_max     28.31
_cell_measurement_temperature     296(2)
_exptl_crystal_description     needle
_exptl_crystal_colour     colourless
_exptl_crystal_size_max     0.28
_exptl_crystal_size_mid     0.16
_exptl_crystal_size_min     0.12
_exptl_crystal_density_diffrn     1.762
_exptl_crystal_density_meas     ?
_exptl_crystal_density_method     'not measured'
_exptl_crystal_F_000     304
_exptl_absorpt_coefficient_mu     3.758
_exptl_absorpt_correction_type     multi-scan
_exptl_absorpt_process_details     '(SADABS; Bruker, 2005)'
_exptl_absorpt_correction_T_min     0.486
_exptl_absorpt_correction_T_max     0.639
_exptl_special_details
;
;
_diffrn_ambient_temperature     296(2)
_diffrn_radiation_type     'Mo K\a'
_diffrn_radiation_wavelength     0.71073
_diffrn_radiation_source     'fine-focus sealed tube'
_diffrn_radiation_monochromator     graphite
_diffrn_measurement_device_type     'Bruker Kappa APEXII CCD'
_diffrn_measurement_method     \w
_diffrn_detector_area_resol_mean     7.40
_diffrn_reflns_number     12369
_diffrn_reflns_av_R_equivalents     0.0338
_diffrn_reflns_av_sigmaI/netI     0.0406
_diffrn_reflns_theta_min     2.01
_diffrn_reflns_theta_max     28.31
_diffrn_reflns_theta_full     28.31
_diffrn_measured_fraction_theta_max     0.996
_diffrn_measured_fraction_theta_full     0.996
_diffrn_reflns_limit_h_min     -10
_diffrn_reflns_limit_h_max     9
_diffrn_reflns_limit_k_min     -10
_diffrn_reflns_limit_k_max     10
_diffrn_reflns_limit_l_min     -13
_diffrn_reflns_limit_l_max     13
_diffrn_standards_number     0
_diffrn_standards_interval_count     ?
_diffrn_standards_interval_time     ?
_diffrn_standards_decay_%     ?
_refine_special_details
;
Refinement of <i>F</i>^2^ against ALL reflections. The weighted <i>R</i>-factor
<i>wR</i> and goodness of fit <i>S</i> are based on <i>F</i>^2^, conventional
<i>R</i>-factors <i>R</i> are based on <i>F</i>, with <i>F</i> set to zero for
negative <i>F</i>^2^. The threshold expression of <i>F</i>^2^ >
\s(<i>F</i>^2^) is used only for calculating <i>R</i>-factors(gt) <i>etc</i>.
and is not relevant to the choice of reflections for refinement.
<i>R</i>-factors based on <i>F</i>^2^ are statistically about twice as large
as those based on <i>F</i>, and <i>R</i>- factors based on ALL data will be
even larger.
;
_reflns_number_total     2846
_reflns_number_gt     1840
_reflns_threshold_expression     I>2\s(I)
_refine_ls_structure_factor_coef     Fsqd
_refine_ls_matrix_type     full
_refine_ls_R_factor_all     0.0753
_refine_ls_R_factor_gt     0.0381
_refine_ls_wR_factor_gt     0.0837
_refine_ls_wR_factor_ref     0.0951
_refine_ls_goodness_of_fit_ref     1.020
_refine_ls_restrained_S_all     1.020
_refine_ls_number_reflns     2846
_refine_ls_number_parameters     158
_refine_ls_number_restraints     0
_refine_ls_hydrogen_treatment     mixed
_refine_ls_weighting_scheme     calc
_refine_ls_weighting_details
       'calc w = 1/[\s^2^(Fo^2^)+(0.0388P)^2^+0.3304P] where P=(Fo^2^+2Fc^2^)/3'
_atom_sites_solution_hydrogens     geom
_atom_sites_solution_primary     direct
_atom_sites_solution_secondary     difmap
_refine_ls_shift/su_max     0.001
_refine_ls_shift/su_mean     0.000
_refine_diff_density_max     0.914
_refine_diff_density_min     -0.575
_refine_ls_extinction_method     none
_refine_ls_extinction_coef     ?
loop_
    _atom_type_symbol
    _atom_type_description
    _atom_type_scat_dispersion_real
    _atom_type_scat_dispersion_imag
    _atom_type_scat_source
    'C' 'C' 0.0033 0.0016
                         'International Tables Vol C Tables 4.2.6.8 and 6.1.1.4'
    'H' 'H' 0.0000 0.0000
                         'International Tables Vol C Tables 4.2.6.8 and 6.1.1.4'
    'N' 'N' 0.0061 0.0033
                         'International Tables Vol C Tables 4.2.6.8 and 6.1.1.4'
    'O' 'O' 0.0106 0.0060
                         'International Tables Vol C Tables 4.2.6.8 and 6.1.1.4'
    'S' 'S' 0.1246 0.1234
                         'International Tables Vol C Tables 4.2.6.8 and 6.1.1.4'
    'Br' 'Br' -0.2901 2.4595
                         'International Tables Vol C Tables 4.2.6.8 and 6.1.1.4'
_computing_data_collection     'APEX2 (Bruker, 2007)'
_computing_cell_refinement     'APEX2 (Bruker, 2007)'
_computing_data_reduction     'SAINT (Bruker, 2007)'
_computing_structure_solution     'SHELXS97 (Sheldrick, 2008)'
_computing_structure_refinement     'SHELXL97 (Sheldrick, 2008)'
_computing_molecular_graphics
;
ORTEP-3 for Windows (Farrugia, 1997) and PLATON (Spek, 2003)
;
_computing_publication_material
;
WinGX (Farrugia, 1999) and PLATON (Spek, 2003)
;
loop_
    _atom_site_type_symbol
    _atom_site_label
    _atom_site_fract_x
    _atom_site_fract_y
    _atom_site_fract_z
    _atom_site_U_iso_or_equiv
    _atom_site_thermal_displace_type
    _atom_site_calc_flag
    _atom_site_refinement_flags
    _atom_site_occupancy
    Br Br1 0.36240(6) 0.15247(6) -0.35948(3) 0.0686(2) Uani . . 1.000
    S S1 -0.00069(12) 0.19519(10) 0.32296(7) 0.0435(3) Uani . . 1.000
    O O1 0.2170(4) -0.2056(3) 0.0770(3) 0.0705(10) Uani . . 1.000
    O O2 -0.1737(3) 0.2464(3) 0.2787(2) 0.0578(8) Uani . . 1.000
    O O3 -0.0156(4) 0.2267(3) 0.4583(2) 0.0668(10) Uani . . 1.000
    N N1 0.1437(4) 0.2891(3) 0.2351(2) 0.0450(9) Uani . . 1.000
    C C1 0.1999(4) 0.2535(4) 0.0977(3) 0.0358(9) Uani . . 1.000
    C C2 0.2376(5) 0.3826(4) 0.0126(3) 0.0444(10) Uani . . 1.000
    C C3 0.2876(5) 0.3511(4) -0.1214(3) 0.0471(11) Uani . . 1.000
    C C4 0.3017(4) 0.1895(4) -0.1739(3) 0.0423(10) Uani . . 1.000
    C C5 0.2710(4) 0.0580(4) -0.0934(3) 0.0416(10) Uani . . 1.000
    C C6 0.2210(4) 0.0869(4) 0.0432(3) 0.0361(9) Uani . . 1.000
    C C7 0.1935(4) -0.0623(4) 0.1248(3) 0.0427(10) Uani . . 1.000
    C C8 0.1398(6) -0.0343(4) 0.2718(3) 0.0493(11) Uani . . 1.000
    C C9 0.1564(5) 0.4465(4) 0.2950(3) 0.0465(11) Uani . . 1.000
    C C10 0.3622(5) 0.4137(5) 0.2925(4) 0.0635(14) Uani . . 1.000
    H H2 0.22872 0.49140 0.04727 0.0533 Uiso . . 1.000
    H H3 0.31214 0.43846 -0.17724 0.0564 Uiso . . 1.000
    H H5 0.28342 -0.05116 -0.12983 0.0499 Uiso . . 1.000
    H H8A 0.065(5) -0.092(5) 0.313(4) 0.0591 Uiso . . 1.000
    H H8B 0.247(5) -0.063(5) 0.306(3) 0.0591 Uiso . . 1.000
    H H9A 0.092(5) 0.550(5) 0.245(3) 0.0558 Uiso . . 1.000
    H H9B 0.085(5) 0.457(4) 0.382(3) 0.0558 Uiso . . 1.000
    H H10A 0.43344 0.41151 0.20285 0.0948 Uiso . . 1.000
    H H10B 0.36403 0.50981 0.34278 0.0948 Uiso . . 1.000
    H H10C 0.42109 0.29879 0.33010 0.0948 Uiso . . 1.000
loop_
    _atom_site_aniso_label
    _atom_site_aniso_U_11
    _atom_site_aniso_U_22
    _atom_site_aniso_U_33
    _atom_site_aniso_U_12
    _atom_site_aniso_U_13
    _atom_site_aniso_U_23
    Br1 0.0779(3) 0.0861(3) 0.0329(2) -0.0249(2) -0.0092(2) 0.0002(2)
    S1 0.0540(5) 0.0443(4) 0.0344(4) -0.0260(4) -0.0036(3) 0.0030(3)
    O1 0.113(2) 0.0401(13) 0.0672(17) -0.0416(15) -0.0168(15) -0.0010(12)
    O2 0.0464(14) 0.0583(14) 0.0673(16) -0.0232(12) -0.0074(12) 0.0063(12)
    O3 0.098(2) 0.0734(16) 0.0341(13) -0.0463(15) -0.0033(12) 0.0009(11)
    N1 0.0626(17) 0.0467(14) 0.0332(14) -0.0347(14) -0.0012(12) -0.0045(11)
    C1 0.0391(16) 0.0356(15) 0.0340(16) -0.0178(13) -0.0056(12) -0.0001(12)
    C2 0.0552(19) 0.0351(15) 0.0453(19) -0.0238(15) -0.0057(15) 0.0010(13)
    C3 0.051(2) 0.0462(18) 0.0429(19) -0.0212(16) -0.0075(15) 0.0110(15)
    C4 0.0425(18) 0.0510(18) 0.0307(16) -0.0164(15) -0.0074(13) 0.0015(14)
    C5 0.0439(18) 0.0377(16) 0.0418(18) -0.0139(14) -0.0098(14) -0.0056(14)
    C6 0.0419(17) 0.0324(15) 0.0369(16) -0.0182(13) -0.0082(13) 0.0005(12)
    C7 0.0487(19) 0.0354(16) 0.0491(19) -0.0198(14) -0.0158(15) 0.0050(14)
    C8 0.061(2) 0.0436(18) 0.047(2) -0.0254(18) -0.0137(17) 0.0121(15)
    C9 0.056(2) 0.0423(17) 0.0440(19) -0.0255(17) -0.0033(16) -0.0115(15)
    C10 0.065(2) 0.066(2) 0.071(3) -0.033(2) -0.023(2) -0.004(2)
_geom_special_details
;
Bond distances, angles <i>etc</i>. have been calculated using the rounded
fractional coordinates. All su's are estimated from the variances of the
(full) variance-covariance matrix. The cell e.s.d.'s are taken into account in
the estimation of distances, angles and torsion angles
;
loop_
    _geom_bond_atom_site_label_1
    _geom_bond_atom_site_label_2
    _geom_bond_site_symmetry_1
    _geom_bond_site_symmetry_2
    _geom_bond_distance
    _geom_bond_publ_flag
    Br1 C4 . . 1.893(3) no
    S1 O2 . . 1.421(3) no
    S1 O3 . . 1.420(2) no
    S1 N1 . . 1.649(3) no
    S1 C8 . . 1.755(3) no
    O1 C7 . . 1.202(4) no
    N1 C1 . . 1.406(4) no
    N1 C9 . . 1.481(4) no
    C1 C2 . . 1.393(4) no
    C1 C6 . . 1.409(4) no
    C2 C3 . . 1.369(4) no
    C3 C4 . . 1.383(4) no
    C4 C5 . . 1.364(4) no
    C5 C6 . . 1.393(4) no
    C6 C7 . . 1.477(4) no
    C7 C8 . . 1.496(4) no
    C9 C10 . . 1.499(6) no
    C2 H2 . . 0.9300 no
    C3 H3 . . 0.9300 no
    C5 H5 . . 0.9300 no
    C8 H8A . . 0.89(4) no
    C8 H8B . . 0.92(4) no
    C9 H9A . . 0.98(4) no
    C9 H9B . . 0.93(3) no
    C10 H10A . . 0.9600 no
    C10 H10B . . 0.9600 no
    C10 H10C . . 0.9600 no
loop_
    _geom_contact_atom_site_label_1
    _geom_contact_atom_site_label_2
    _geom_contact_distance
    _geom_contact_site_symmetry_1
    _geom_contact_site_symmetry_2
    _geom_contact_publ_flag
    Br1 Br1 3.5704(5) . 2_654 no
    Br1 H8B 3.00(4) . 2_655 no
    O1 C2 3.324(4) . 1_545 no
    O2 C6 3.254(4) . . no
    O2 C10 3.263(5) . 1_455 no
    O2 C3 3.418(4) . 2_565 no
    O3 C8 3.252(4) . 2_556 no
    O1 H9A 2.84(4) . 1_545 no
    O1 H2 2.4200 . 1_545 no
    O1 H5 2.4700 . . no
    O2 H10C 2.9000 . 1_455 no
    O2 H5 2.7400 . 2_555 no
    O2 H3 2.5900 . 2_565 no
    O3 H9B 2.29(3) . . no
    O3 H8A 2.57(4) . 2_556 no
    O3 H9B 2.90(3) . 2_566 no
    C2 O1 3.324(4) . 1_565 no
    C2 C10 3.348(5) . . no
    C2 C2 3.472(5) . 2_565 no
    C3 O2 3.418(4) . 2_565 no
    C6 O2 3.254(4) . . no
    C8 O3 3.252(4) . 2_556 no
    C10 C2 3.348(5) . . no
    C10 O2 3.263(5) . 1_655 no
    C1 H10A 2.9900 . . no
    C2 H9A 2.61(3) . . no
    C2 H10A 2.8500 . . no
    C9 H2 2.5500 . . no
    C10 H2 2.9400 . . no
    H2 O1 2.4200 . 1_565 no
    H2 C9 2.5500 . . no
    H2 C10 2.9400 . . no
    H2 H9A 2.0600 . . no
    H2 H10A 2.4300 . . no
    H3 O2 2.5900 . 2_565 no
    H5 O1 2.4700 . . no
    H5 O2 2.7400 . 2_555 no
    H8A O3 2.57(4) . 2_556 no
    H8B Br1 3.00(4) . 2_655 no
    H9A O1 2.84(4) . 1_565 no
    H9A C2 2.61(3) . . no
    H9A H2 2.0600 . . no
    H9B O3 2.29(3) . . no
    H9B O3 2.90(3) . 2_566 no
    H9B H9B 2.49(4) . 2_566 no
    H10A C1 2.9900 . . no
    H10A C2 2.8500 . . no
    H10A H2 2.4300 . . no
    H10C O2 2.9000 . 1_655 no
loop_
    _geom_angle_atom_site_label_1
    _geom_angle_atom_site_label_2
    _geom_angle_atom_site_label_3
    _geom_angle_site_symmetry_1
    _geom_angle_site_symmetry_2
    _geom_angle_site_symmetry_3
    _geom_angle
    _geom_angle_publ_flag
    O2 S1 O3 . . . 118.87(16) no
    O2 S1 N1 . . . 110.91(14) no
    O2 S1 C8 . . . 106.97(18) no
    O3 S1 N1 . . . 107.50(16) no
    O3 S1 C8 . . . 111.51(15) no
    N1 S1 C8 . . . 99.36(16) no
    S1 N1 C1 . . . 117.1(2) no
    S1 N1 C9 . . . 118.39(19) no
    C1 N1 C9 . . . 121.6(2) no
    N1 C1 C2 . . . 120.3(3) no
    N1 C1 C6 . . . 121.0(3) no
    C2 C1 C6 . . . 118.7(3) no
    C1 C2 C3 . . . 120.7(3) no
    C2 C3 C4 . . . 120.1(3) no
    Br1 C4 C3 . . . 119.3(2) no
    Br1 C4 C5 . . . 120.0(2) no
    C3 C4 C5 . . . 120.7(3) no
    C4 C5 C6 . . . 120.1(3) no
    C1 C6 C5 . . . 119.6(3) no
    C1 C6 C7 . . . 122.9(3) no
    C5 C6 C7 . . . 117.4(3) no
    O1 C7 C6 . . . 122.2(3) no
    O1 C7 C8 . . . 119.4(3) no
    C6 C7 C8 . . . 118.4(3) no
    S1 C8 C7 . . . 112.1(2) no
    N1 C9 C10 . . . 111.6(3) no
    C1 C2 H2 . . . 120.00 no
    C3 C2 H2 . . . 120.00 no
    C2 C3 H3 . . . 120.00 no
    C4 C3 H3 . . . 120.00 no
    C4 C5 H5 . . . 120.00 no
    C6 C5 H5 . . . 120.00 no
    S1 C8 H8A . . . 104(2) no
    S1 C8 H8B . . . 104(2) no
    C7 C8 H8A . . . 113(3) no
    C7 C8 H8B . . . 112(2) no
    H8A C8 H8B . . . 111(3) no
    N1 C9 H9A . . . 104(2) no
    N1 C9 H9B . . . 105(2) no
    C10 C9 H9A . . . 115(2) no
    C10 C9 H9B . . . 110(3) no
    H9A C9 H9B . . . 111(3) no
    C9 C10 H10A . . . 109.00 no
    C9 C10 H10B . . . 110.00 no
    C9 C10 H10C . . . 109.00 no
    H10A C10 H10B . . . 109.00 no
    H10A C10 H10C . . . 109.00 no
    H10B C10 H10C . . . 109.00 no
loop_
    _geom_torsion_atom_site_label_1
    _geom_torsion_atom_site_label_2
    _geom_torsion_atom_site_label_3
    _geom_torsion_atom_site_label_4
    _geom_torsion_site_symmetry_1
    _geom_torsion_site_symmetry_2
    _geom_torsion_site_symmetry_3
    _geom_torsion_site_symmetry_4
    _geom_torsion
    _geom_torsion_publ_flag
    O2 S1 N1 C1 . . . . -56.8(3) no
    O2 S1 N1 C9 . . . . 104.3(2) no
    O3 S1 N1 C1 . . . . 171.7(2) no
    O3 S1 N1 C9 . . . . -27.2(3) no
    C8 S1 N1 C1 . . . . 55.5(3) no
    C8 S1 N1 C9 . . . . -143.4(3) no
    O2 S1 C8 C7 . . . . 61.0(3) no
    O3 S1 C8 C7 . . . . -167.5(3) no
    N1 S1 C8 C7 . . . . -54.3(3) no
    S1 N1 C1 C2 . . . . 149.4(3) no
    S1 N1 C1 C6 . . . . -31.2(4) no
    C9 N1 C1 C2 . . . . -11.1(5) no
    C9 N1 C1 C6 . . . . 168.3(3) no
    S1 N1 C9 C10 . . . . 125.2(3) no
    C1 N1 C9 C10 . . . . -74.6(4) no
    N1 C1 C2 C3 . . . . -178.3(3) no
    C6 C1 C2 C3 . . . . 2.2(5) no
    N1 C1 C6 C5 . . . . 178.0(3) no
    N1 C1 C6 C7 . . . . -2.4(5) no
    C2 C1 C6 C5 . . . . -2.6(5) no
    C2 C1 C6 C7 . . . . 177.1(3) no
    C1 C2 C3 C4 . . . . -0.2(6) no
    C2 C3 C4 Br1 . . . . 177.9(3) no
    C2 C3 C4 C5 . . . . -1.7(6) no
    Br1 C4 C5 C6 . . . . -178.2(3) no
    C3 C4 C5 C6 . . . . 1.3(5) no
    C4 C5 C6 C1 . . . . 0.8(5) no
    C4 C5 C6 C7 . . . . -178.8(3) no
    C1 C6 C7 O1 . . . . -178.0(3) no
    C1 C6 C7 C8 . . . . 0.4(5) no
    C5 C6 C7 O1 . . . . 1.7(5) no
    C5 C6 C7 C8 . . . . 180.0(3) no
    O1 C7 C8 S1 . . . . -150.2(3) no
    C6 C7 C8 S1 . . . . 31.4(5) no
loop_
    _geom_hbond_atom_site_label_D
    _geom_hbond_atom_site_label_H
    _geom_hbond_atom_site_label_A
    _geom_hbond_site_symmetry_A
    _geom_hbond_distance_DH
    _geom_hbond_distance_HA
    _geom_hbond_distance_DA
    _geom_hbond_angle_DHA
    _geom_hbond_publ_flag
    C2 H2 O1 1_565 0.9300 2.4200 3.324(4) 165.00 yes
    C3 H3 O2 2_565 0.9300 2.5900 3.418(4) 148.00 yes
    C8 H8A O3 2_556 0.89(4) 2.57(4) 3.252(4) 134(3) yes
    C9 H9B O3 . 0.93(3) 2.29(3) 2.850(4) 118(2) yes
