# Supplementary material for: 6-Bromo-1-ethyl-1H-2,1-benzothia­zin-4(3H)-one 2,2-dioxide
Source: Acta Crystallogr Sect E Struct Rep Online. 2009 Jan 28;65(Pt 2):o393. doi: 10.1107/S1600536809002621 (PMC2968245; doi:10.1107/S1600536809002621)
Supplement: Supplementary file 2 [file e-65-0o393-Isup2.hkl]

#
# h,k,l, Fc-squared, Fo-squared, sigma(Fo-squared) and status flag
#
data_I
_shelx_title ' HS48_0m in P-1'
_shelx_refln_list_code          4
_shelx_F_calc_maximum      131.86
_exptl_crystal_F_000       304.00
_reflns_d_resolution_high  0.7494
 
loop_
 _symmetry_equiv_pos_as_xyz
 'x, y, z'
 '-x, -y, -z'
 
_cell_length_a     7.7164
_cell_length_b     7.9729
_cell_length_c    10.4579
_cell_angle_alpha  86.767
_cell_angle_beta   75.773
_cell_angle_gamma  66.912
 
_shelx_F_squared_multiplier     1.000
 
loop_
 _refln_index_h
 _refln_index_k
 _refln_index_l
 _refln_F_squared_calc
 _refln_F_squared_meas
 _refln_F_squared_sigma
 _refln_observed_status
   1   0   0      786.40      811.35      6.84 o
   2   0   0     2521.40     2797.15     21.74 o
   3   0   0     1046.05      966.45      9.16 o
   4   0   0       63.38       61.95      2.56 o
   5   0   0      609.75      621.89      9.10 o
   6   0   0      307.19      320.88     10.78 o
   7   0   0        1.10        5.40      6.15 o
   8   0   0       27.70       37.30      9.47 o
   9   0   0        0.52       12.62     12.39 o
  -8   1   0        0.02        4.42     11.65 o
  -7   1   0       20.37       12.98     12.75 o
  -6   1   0       67.18       69.39      6.15 o
  -5   1   0       16.67       18.92      3.61 o
  -4   1   0       72.18       66.19      3.50 o
  -3   1   0      640.94      629.01      7.31 o
  -2   1   0     3292.09     3495.73     31.67 o
  -1   1   0     3252.09     3463.09     26.86 o
   0   1   0     3031.00     3045.88     32.43 o
   1   1   0     4557.27     4660.18     73.09 o
   2   1   0     2699.14     2921.43     24.77 o
   3   1   0       96.37       76.09      2.03 o
   4   1   0      302.32      281.17      5.20 o
   5   1   0      664.14      638.98      8.72 o
   6   1   0        0.53       -3.19      3.19 o
   7   1   0        0.80        2.99      4.45 o
   8   1   0       27.25       32.54      7.23 o
   9   1   0        0.38       -7.90      7.90 o
  -8   2   0        4.83        4.48     14.43 o
  -7   2   0        6.59        2.72      8.52 o
  -6   2   0        3.77       12.03      7.35 o
  -5   2   0      315.79      327.29     15.45 o
  -4   2   0       35.55       39.24      3.49 o
  -3   2   0       13.26       20.57      2.61 o
  -2   2   0     2806.28     2823.90     26.90 o
  -1   2   0      117.71      126.20      2.24 o
   0   2   0     2971.26     3356.23     25.03 o
   1   2   0      893.11      875.77      8.61 o
   2   2   0     1703.24     1734.18     39.60 o
   3   2   0     1701.64     1698.64     18.45 o
   4   2   0      550.00      509.75      8.80 o
   5   2   0       20.16       24.14      2.70 o
   6   2   0      621.40      624.94      8.89 o
   7   2   0        0.37       -3.20      5.19 o
   8   2   0        4.84       10.19      5.76 o
   9   2   0       10.29       18.09      7.19 o
  -7   3   0        0.17        6.34     13.85 o
  -6   3   0       20.69       21.13      7.62 o
  -5   3   0       75.12       68.21     14.16 o
  -4   3   0       59.64       63.08      5.20 o
  -3   3   0      969.26     1022.86     13.88 o
  -2   3   0      425.37      403.97      5.88 o
  -1   3   0      946.51      939.24     11.86 o
   0   3   0     2826.52     2864.67     24.46 o
   1   3   0      542.51      541.44      5.60 o
   2   3   0        6.75       11.43      1.48 o
   3   3   0     1986.82     1999.38     74.30 o
   4   3   0       58.78       59.78      2.25 o
   5   3   0      449.22      461.52      6.63 o
   6   3   0      517.44      512.40      8.65 o
   7   3   0       44.86       51.96      3.95 o
   8   3   0       37.26       39.88      4.72 o
   9   3   0       38.48       33.00      8.06 o
  -7   4   0        1.83       -1.63     14.01 o
  -6   4   0        0.29        8.42      9.33 o
  -5   4   0       71.29       79.02     10.61 o
  -4   4   0       15.47       17.92      5.38 o
  -3   4   0      551.20      539.19     11.88 o
  -2   4   0      359.38      367.16      6.56 o
  -1   4   0      262.77      255.43      5.09 o
   0   4   0       32.15       29.76      2.17 o
   1   4   0     2397.88     2344.46     24.05 o
   2   4   0      210.51      219.35      3.21 o
   3   4   0      145.82      157.54      4.05 o
   4   4   0      390.58      336.27     29.18 o
   5   4   0      226.67      214.22      7.37 o
   6   4   0      155.39      147.44      4.42 o
   7   4   0      141.80      148.54      6.82 o
   8   4   0       38.25       44.35      4.59 o
   9   4   0        0.16        7.32      5.02 o
  -6   5   0        0.67       21.68     14.91 o
  -5   5   0       40.09       30.14      9.87 o
  -4   5   0        3.69        9.20      7.95 o
  -3   5   0       24.12       27.97      6.97 o
  -2   5   0      320.95      318.82      7.68 o
  -1   5   0       62.06       63.58      3.46 o
   0   5   0      416.18      401.26      7.88 o
   1   5   0     1029.39     1027.41     11.50 o
   2   5   0       72.80       74.86      2.56 o
   3   5   0      997.13      963.12     11.06 o
   4   5   0      443.29      449.55      8.54 o
   5   5   0        1.93        2.59      2.37 o
   6   5   0      302.97      294.10      7.28 o
   7   5   0       44.46       51.98      3.80 o
   8   5   0       21.58       19.10      3.84 o
   9   5   0       21.85       27.25      4.82 o
  -5   6   0        3.94        8.27     10.39 o
  -4   6   0        0.48       -4.36      8.24 o
  -3   6   0       36.22       32.49      7.17 o
  -2   6   0        7.92        7.58      4.73 o
  -1   6   0      182.08      206.55      6.58 o
   0   6   0       13.83       14.55      3.33 o
   1   6   0       10.51       11.58      2.51 o
   2   6   0      249.57      227.91      4.60 o
   3   6   0     1023.04     1016.48     12.34 o
   4   6   0      263.76      229.63      4.30 o
   5   6   0      269.72      285.84      9.88 o
   6   6   0       85.04       96.35      3.41 o
   7   6   0       35.38       35.60      2.64 o
   8   6   0       28.51       24.22      3.24 o
   9   6   0       10.28       13.41      4.08 o
  -4   7   0       17.70       -1.99     18.06 o
  -3   7   0        2.41       10.75     10.96 o
  -2   7   0        5.38       -2.41      6.97 o
  -1   7   0       61.11       58.52     10.67 o
   0   7   0       20.11       19.05      4.16 o
   1   7   0      123.91      137.20      5.58 o
   2   7   0       47.14       40.61      3.52 o
   3   7   0       31.43       19.55      2.86 o
   4   7   0     1016.80      988.83     12.47 o
   5   7   0        1.70        4.81      2.04 o
   6   7   0       25.63       41.47      3.44 o
   7   7   0       56.06       61.35      5.79 o
   8   7   0       13.55       17.66      3.45 o
   9   7   0        9.97        3.77      4.61 o
  -3   8   0        0.39       -3.97     14.28 o
  -2   8   0       19.17       24.85     13.04 o
  -1   8   0        2.15        4.27      7.19 o
   0   8   0       41.59       30.38      5.50 o
   1   8   0      104.63      109.80      6.45 o
   2   8   0        4.57        6.58      3.84 o
   3   8   0       65.78       46.86      4.11 o
   4   8   0       40.50       50.97      3.39 o
   5   8   0        0.57        3.26      2.45 o
   6   8   0      129.48      122.45      3.86 o
   7   8   0       39.68       46.04      3.17 o
   8   8   0        5.13        1.40      3.09 o
  -1   9   0        2.91       -1.35      7.73 o
   0   9   0       10.08       11.61      6.34 o
   1   9   0        0.38       -4.85      4.85 o
   2   9   0       31.99       35.91      5.34 o
   3   9   0        1.51       -1.59      3.85 o
   4   9   0        5.42       -2.38      3.57 o
   5   9   0        2.27        4.28      3.67 o
   6   9   0        7.12        7.65      3.33 o
   7   9   0        2.58       -1.24      4.31 o
   8   9   0        0.12        1.71      4.64 o
   1  10   0       34.71       32.24      8.30 o
   2  10   0       26.20       31.66      7.10 o
   3  10   0        1.58        2.00      5.04 o
   4  10   0       29.25       33.10      5.20 o
   5  10   0       20.92       30.58      4.81 o
   6  10   0        0.19        0.78      3.95 o
  -6 -10   1        2.59        6.07      5.54 o
  -5 -10   1        0.51       -1.66      4.37 o
  -4 -10   1        4.28        0.74      5.24 o
  -3 -10   1       12.02       11.26      6.57 o
  -2 -10   1       22.27       18.86      5.85 o
  -1 -10   1        0.06       -5.64      7.23 o
  -7  -9   1       46.39       44.70      4.74 o
  -6  -9   1       11.63       10.12      4.13 o
  -5  -9   1       22.96       19.18      4.01 o
  -4  -9   1        0.14       -0.53      3.86 o
  -3  -9   1       11.54        9.76      4.56 o
  -2  -9   1       87.11       80.04      6.11 o
  -1  -9   1       20.86       13.99      5.27 o
   0  -9   1       28.43       40.44      7.27 o
   1  -9   1        7.75        6.01      7.88 o
  -8  -8   1        2.55       -3.66      4.21 o
  -7  -8   1        0.12       -0.36      2.83 o
  -6  -8   1        1.03        2.49      2.96 o
  -5  -8   1        0.99        6.52      2.86 o
  -4  -8   1      117.48      136.04      4.85 o
  -3  -8   1        4.91        7.46      4.15 o
  -2  -8   1       54.49       45.84      4.38 o
  -1  -8   1        1.77        4.76      4.37 o
   0  -8   1       16.74       21.24      6.45 o
   1  -8   1        1.46       -1.16      5.60 o
   2  -8   1       18.70        5.34      8.14 o
   3  -8   1        0.19        7.77     10.75 o
  -9  -7   1       15.78       15.28      4.85 o
  -8  -7   1       29.81       37.02      3.93 o
  -7  -7   1      125.92      125.37      4.24 o
  -6  -7   1       13.40        7.96      2.44 o
  -5  -7   1       11.97       23.41      2.98 o
  -4  -7   1       37.89       32.66      2.73 o
  -3  -7   1       12.60       13.85      3.19 o
  -2  -7   1     1127.87     1137.26     16.30 o
  -1  -7   1      300.21      268.19      9.82 o
   0  -7   1      216.95      213.09     10.97 o
   1  -7   1       24.15       26.72      5.45 o
   2  -7   1       74.21       75.48     18.81 o
   3  -7   1       15.38        7.44     11.93 o
   4  -7   1       12.94        0.63     13.90 o
  -9  -6   1        0.50        4.20      4.45 o
  -8  -6   1       13.58       18.80      4.94 o
  -7  -6   1       34.58       37.24      3.24 o
  -6  -6   1        3.10        7.61      2.35 o
  -5  -6   1       70.75       76.98      3.47 o
  -4  -6   1        4.00        9.14      1.93 o
  -3  -6   1      181.92      192.16      4.30 o
  -2  -6   1     1683.87     1662.81     17.38 o
  -1  -6   1      162.55      182.30      4.61 o
   0  -6   1      118.79      115.31      5.00 o
   1  -6   1      223.52      224.94      6.88 o
   2  -6   1        2.00        3.68      4.39 o
   3  -6   1       64.88       55.68     10.23 o
   4  -6   1       22.38       17.45     11.04 o
   5  -6   1        1.79       -9.54      9.54 o
  -9  -5   1       20.05       12.40      4.88 o
  -8  -5   1        3.69        1.66      3.90 o
  -7  -5   1       66.19       79.29      4.43 o
  -6  -5   1       18.66       11.56      2.58 o
  -5  -5   1       37.27       36.75      2.23 o
  -4  -5   1      513.10      530.16      7.01 o
  -3  -5   1       66.99       72.11      2.32 o
  -2  -5   1      118.24      117.70      3.11 o
  -1  -5   1     1022.79     1001.85     11.27 o
   0  -5   1      243.13      227.97      4.67 o
   1  -5   1       12.55       12.22      2.71 o
   2  -5   1      280.55      288.67      8.06 o
   3  -5   1       18.83       15.79      5.92 o
   4  -5   1       40.81       31.07      8.72 o
   5  -5   1        9.10        6.18      8.69 o
   6  -5   1        4.70        3.35     10.06 o
  -9  -4   1        6.63        3.54      6.30 o
  -8  -4   1       10.01        4.85      4.20 o
  -7  -4   1      200.24      205.47      6.15 o
  -6  -4   1       28.74       26.16      2.81 o
  -5  -4   1      155.18      167.40      4.73 o
  -4  -4   1     1031.28     1054.78     15.17 o
  -3  -4   1      165.73      154.45      3.93 o
  -2  -4   1      698.30      660.12      7.26 o
  -1  -4   1     2064.42     2099.12     21.85 o
   0  -4   1        7.52        7.35      1.61 o
   1  -4   1      945.85      918.56     11.24 o
   2  -4   1       90.03       96.57      4.47 o
   3  -4   1        1.40        2.47      2.53 o
   4  -4   1      306.76      283.71     12.73 o
   5  -4   1        0.19        1.91     13.81 o
   6  -4   1        0.33        1.12      8.75 o
   7  -4   1       24.29       46.20     17.66 o
  -9  -3   1        1.91       -3.39      6.66 o
  -8  -3   1        4.91        4.93      4.91 o
  -7  -3   1        0.48        5.03      3.72 o
  -6  -3   1       76.37       68.85      3.91 o
  -5  -3   1      868.56      867.90     11.06 o
  -4  -3   1        4.25        6.30      1.24 o
  -3  -3   1     4243.05     4440.00     48.25 o
  -2  -3   1      473.32      417.79      4.42 o
  -1  -3   1        5.32        7.31      1.22 o
   0  -3   1       33.63       32.00      1.46 o
   1  -3   1     1668.46     1704.93     15.45 o
   2  -3   1      417.06      384.78      6.07 o
   3  -3   1        9.10        7.30      2.42 o
   4  -3   1       47.05       53.90      4.12 o
   5  -3   1      182.25      177.53     12.25 o
   6  -3   1       38.50       36.45      8.69 o
   7  -3   1       16.56       23.18     13.58 o
  -9  -2   1       20.85       11.71      8.82 o
  -8  -2   1        3.54        2.54      5.85 o
  -7  -2   1      128.31      125.34      7.65 o
  -6  -2   1      135.48      136.31      7.41 o
  -5  -2   1      207.97      215.95      5.60 o
  -4  -2   1     1870.85     1863.00     20.94 o
  -3  -2   1      942.05      994.95     10.73 o
  -2  -2   1      240.80      220.62      2.93 o
  -1  -2   1    11013.41    10678.25     92.02 o
   0  -2   1      973.49      969.25      8.10 o
   1  -2   1      169.32      189.97      2.97 o
   2  -2   1     3194.35     3205.24     27.48 o
   3  -2   1       15.26       12.28      2.24 o
   4  -2   1      575.93      540.49      9.86 o
   5  -2   1      318.72      312.25     10.45 o
   6  -2   1       36.31       41.68      6.86 o
   7  -2   1       15.22       16.76      9.22 o
   8  -2   1        2.94        8.09      9.98 o
  -9  -1   1        2.18        1.79     12.70 o
  -8  -1   1        8.32        4.04      6.43 o
  -7  -1   1       76.96       85.31      6.43 o
  -6  -1   1       33.91       34.24      3.70 o
  -5  -1   1       51.24       56.61      3.75 o
  -4  -1   1      488.99      493.64      6.91 o
  -3  -1   1     1695.26     1742.22     16.46 o
  -2  -1   1      492.64      445.44      4.24 o
  -1  -1   1     2742.28     2904.84     26.85 o
   0  -1   1       66.66       70.97      1.42 o
   1  -1   1     8137.36     8268.49     65.31 o
   2  -1   1      127.40      111.86      2.89 o
   3  -1   1     1784.72     1934.57     19.16 o
   4  -1   1      856.22      828.19     10.54 o
   5  -1   1      126.73      123.97      5.06 o
   6  -1   1        4.22       -0.76      5.20 o
   7  -1   1       52.07       57.81     12.84 o
   8  -1   1        0.18        5.33      8.57 o
  -8   0   1       18.94       22.27     14.19 o
  -7   0   1        0.63        2.97      6.18 o
  -6   0   1      217.59      214.69      7.51 o
  -5   0   1        1.03        1.31      2.24 o
  -4   0   1       22.23       24.34      1.98 o
  -3   0   1     1895.64     1924.44     17.10 o
  -2   0   1       17.26       14.19      1.80 o
  -1   0   1       78.22       87.34      1.50 o
   1   0   1      242.31      264.89      2.79 o
   2   0   1    17386.39    17291.54    131.03 o
   3   0   1     1692.29     1738.09     15.32 o
   4   0   1     2201.36     2282.43     21.27 o
   5   0   1      222.48      218.89      5.17 o
   6   0   1       45.33       33.64      4.53 o
   7   0   1        0.37       -5.49      5.49 o
   8   0   1       19.24        1.08     10.35 o
   9   0   1        0.08       -6.56      8.70 o
  -8   1   1        1.38        5.02      9.37 o
  -7   1   1        9.15        5.64      8.00 o
  -6   1   1      218.31      212.78      9.31 o
  -5   1   1       49.35       46.65      4.28 o
  -4   1   1      272.45      273.52      6.19 o
  -3   1   1      474.33      470.48      8.93 o
  -2   1   1      311.38      307.60      4.58 o
  -1   1   1     5692.13     6007.82     47.90 o
   0   1   1      171.45      149.95      1.77 o
   1   1   1      652.02      737.17      7.85 o
   2   1   1    12415.81    12380.85    122.92 o
   3   1   1     1618.00     1768.83     19.25 o
   4   1   1        1.12       -1.42      1.42 o
   5   1   1     1676.66     1613.04     19.11 o
   6   1   1        2.43        3.29      2.87 o
   7   1   1      120.14      125.67      6.76 o
   8   1   1       34.96       26.02      6.65 o
   9   1   1        3.00       -4.88      8.35 o
  -8   2   1       10.96       12.33     15.33 o
  -7   2   1        2.80       11.97     12.49 o
  -6   2   1        0.19       -5.06      5.70 o
  -5   2   1       14.91       15.60      5.53 o
  -4   2   1      434.85      437.40      9.27 o
  -3   2   1      417.13      406.37      6.73 o
  -2   2   1       67.95       66.52      2.34 o
  -1   2   1      688.88      676.26      9.36 o
   0   2   1     5705.77     5943.55     42.28 o
   1   2   1      618.32      700.61      6.74 o
   2   2   1     1003.69      929.70     38.92 o
   3   2   1      653.40      611.01     11.57 o
   4   2   1      901.94      887.88      9.72 o
   5   2   1      108.92      124.75      3.27 o
   6   2   1      139.83      147.68      4.77 o
   7   2   1      161.28      146.32      6.41 o
   8   2   1        3.38       -4.60      4.77 o
   9   2   1        0.28       -6.16      6.16 o
  -7   3   1        2.32       -0.40     13.00 o
  -6   3   1       46.24       54.75     10.44 o
  -5   3   1       30.28       43.04     14.95 o
  -4   3   1        1.35        1.52      4.78 o
  -3   3   1      328.16      326.36      7.18 o
  -2   3   1      167.69      180.22      4.04 o
  -1   3   1     1088.61     1256.35     11.99 o
   0   3   1     5047.75     5111.65     40.89 o
   1   3   1      285.88      294.27      3.63 o
   2   3   1      823.57      861.78     13.61 o
   3   3   1      704.57      622.31     24.10 o
   4   3   1      109.68      101.03      3.82 o
   5   3   1      692.84      662.54      8.32 o
   6   3   1      158.32      156.88      4.42 o
   7   3   1       64.63       55.09      3.82 o
   8   3   1       75.41       72.02      6.53 o
   9   3   1        9.25        6.61      5.92 o
  10   3   1        0.11       -6.01      8.21 o
  -6   4   1       26.73       18.88     14.57 o
  -5   4   1        0.55        2.87      7.86 o
  -4   4   1       16.37       13.29     10.08 o
  -3   4   1       39.14       38.35      4.75 o
  -2   4   1       80.37       89.16      4.15 o
  -1   4   1     1381.30     1446.56     17.43 o
   0   4   1       97.60       85.58      2.43 o
   1   4   1      850.37      882.94     10.28 o
   2   4   1     1169.86     1121.53     11.31 o
   3   4   1        3.27        3.70      1.83 o
   4   4   1       11.26       10.92      6.70 o
   5   4   1      669.03      660.85     13.32 o
   6   4   1        9.38       10.82      2.03 o
   7   4   1       92.11       74.42      4.64 o
   8   4   1       32.74       44.23      4.36 o
   9   4   1       10.06       10.51      4.73 o
  10   4   1        4.09       -4.42      7.61 o
  -6   5   1        0.61       10.53     15.82 o
  -5   5   1       26.77       29.93     10.54 o
  -4   5   1       23.12       21.33      9.23 o
  -3   5   1       12.59       12.97      6.16 o
  -2   5   1       76.34       84.70      6.33 o
  -1   5   1       67.94       64.45      3.32 o
   0   5   1      728.17      729.80      8.86 o
   1   5   1       21.00       24.52      2.26 o
   2   5   1      122.66      141.01      3.22 o
   3   5   1      603.16      576.70      8.17 o
   4   5   1      152.58      132.83      4.27 o
   5   5   1       51.60       39.90     10.78 o
   6   5   1      586.00      582.64     10.06 o
   7   5   1       27.21       25.30      2.51 o
   8   5   1        0.44        0.84      2.97 o
   9   5   1        6.03        2.56      3.99 o
  10   5   1        0.55        0.93      6.71 o
  -5   6   1       11.84        4.51      8.69 o
  -4   6   1        0.59       -0.66      7.13 o
  -3   6   1       91.53       91.31      9.65 o
  -2   6   1        6.62        2.65      5.25 o
  -1   6   1        7.70        6.04      3.68 o
   0   6   1      149.20      145.70      5.13 o
   1   6   1       97.65       99.17      3.87 o
   2   6   1      250.44      222.57      4.61 o
   3   6   1      521.49      555.72      7.80 o
   4   6   1       64.47       61.04      2.65 o
   5   6   1      579.74      544.99     28.24 o
   6   6   1        4.52       11.23      9.64 o
   7   6   1       70.98       74.11      4.23 o
   8   6   1      119.41      109.28      4.26 o
   9   6   1       55.99       56.33      5.46 o
  -4   7   1        0.76       -3.17     10.18 o
  -3   7   1        2.78       10.95      9.72 o
  -2   7   1        8.24       13.55      7.12 o
  -1   7   1       27.53       29.97      5.52 o
   0   7   1       21.73       20.34      4.62 o
   1   7   1       69.74       80.38      4.81 o
   2   7   1        7.19        1.10      3.02 o
   3   7   1       23.50       35.60      3.16 o
   4   7   1      111.96       89.48      3.32 o
   5   7   1        8.35       12.82      2.25 o
   6   7   1      265.66      209.36     20.24 o
   7   7   1        0.21       16.43     12.73 o
   8   7   1      110.31      118.98      8.91 o
   9   7   1        5.09        1.58      4.15 o
  -2   8   1        9.26        0.92      7.92 o
  -1   8   1        1.85        7.34      7.22 o
   0   8   1       17.62        8.92      4.97 o
   1   8   1       63.44       70.34      5.80 o
   2   8   1       25.56       20.43      4.09 o
   3   8   1      107.56      106.56      5.02 o
   4   8   1        0.49       -1.99      2.75 o
   5   8   1        0.31        2.85      2.37 o
   6   8   1       72.73       76.45      4.29 o
   7   8   1       10.24       11.95     13.99 o
   8   8   1       19.03        6.39     14.84 o
   9   8   1       19.17       28.13      4.93 o
  -1   9   1        2.00        0.85      8.37 o
   0   9   1        6.24        2.08      7.81 o
   1   9   1        1.24       -2.62      5.07 o
   2   9   1       39.03       35.85      5.43 o
   3   9   1       98.50      120.82      6.57 o
   4   9   1        4.37        8.11      3.94 o
   5   9   1        1.52        1.64      3.26 o
   6   9   1       11.27       20.54      3.22 o
   7   9   1        5.93        3.36      4.69 o
   8   9   1       35.25       44.76     17.10 o
   1  10   1        0.97        4.61     10.44 o
   2  10   1        1.68        7.27      5.57 o
   3  10   1       25.43        9.43      5.27 o
   4  10   1       11.89       20.89      4.67 o
   5  10   1        8.02        7.04      4.40 o
   6  10   1        1.10       -3.75      3.75 o
  -5 -10   2       22.74       22.04      6.14 o
  -4 -10   2        0.43       -2.97      5.19 o
  -3 -10   2       53.17       42.15      9.38 o
  -2 -10   2        4.72       -2.49      5.55 o
  -1 -10   2        0.36        9.39     12.60 o
  -7  -9   2        0.20        3.69      6.33 o
  -6  -9   2       36.77       56.08      4.69 o
  -5  -9   2      143.40      131.45      8.56 o
  -4  -9   2        9.32        4.15      4.11 o
  -3  -9   2       11.14       11.24      4.16 o
  -2  -9   2        3.34        3.41      5.79 o
  -1  -9   2        3.27       -1.48      5.11 o
   0  -9   2       33.96       52.28      9.05 o
   1  -9   2       18.97       17.21      8.64 o
  -8  -8   2       23.44       21.35      4.20 o
  -7  -8   2       19.60       17.58      3.80 o
  -6  -8   2       52.85       68.80      4.32 o
  -5  -8   2        8.14       -1.36      4.92 o
  -4  -8   2       12.95        7.72      3.65 o
  -3  -8   2      111.70      118.34      5.29 o
  -2  -8   2        0.98        0.18      3.72 o
  -1  -8   2       39.86       41.84      5.26 o
   0  -8   2      151.99      166.10      7.70 o
   1  -8   2        0.17       -5.29      5.62 o
   2  -8   2        8.81        3.27     10.45 o
   3  -8   2       12.88       31.99     15.09 o
  -8  -7   2        0.50        2.00      3.90 o
  -7  -7   2        4.81        8.02      3.54 o
  -6  -7   2        0.51       -0.18      2.73 o
  -5  -7   2       71.65       81.94      4.19 o
  -4  -7   2       11.70        6.34      2.55 o
  -3  -7   2       14.30        8.26      2.75 o
  -2  -7   2        6.97       12.54      3.38 o
  -1  -7   2       15.76       22.66      3.85 o
   0  -7   2      139.39      141.60      7.17 o
   1  -7   2      129.51      118.68      7.21 o
   2  -7   2      105.79      119.88     15.11 o
   3  -7   2        7.06       15.80     13.81 o
   4  -7   2       17.39        3.86     13.72 o
  -9  -6   2        9.90        8.96      4.92 o
  -8  -6   2       65.55       75.71      5.80 o
  -7  -6   2       21.12       22.06      3.82 o
  -6  -6   2        0.05        0.49      2.79 o
  -5  -6   2      207.74      199.37      5.09 o
  -4  -6   2       20.63       20.62      2.38 o
  -3  -6   2      167.80      177.52      3.97 o
  -2  -6   2      453.53      427.01      8.14 o
  -1  -6   2       91.90       99.27      3.61 o
   0  -6   2      676.89      668.83     11.38 o
   1  -6   2        0.24        1.18      3.46 o
   2  -6   2      144.24      131.37      7.10 o
   3  -6   2      178.18      168.53     10.47 o
   4  -6   2       70.61       85.26     11.31 o
   5  -6   2        2.32        6.99      9.69 o
  -9  -5   2        1.84       -0.45      6.10 o
  -8  -5   2       15.33       18.31      6.20 o
  -7  -5   2        6.00        1.08      5.03 o
  -6  -5   2       77.41       91.43      4.04 o
  -5  -5   2       21.81       13.63      2.50 o
  -4  -5   2      212.36      208.93      5.43 o
  -3  -5   2      489.10      491.95      6.21 o
  -2  -5   2        5.37        4.86      1.78 o
  -1  -5   2       11.86       13.73      2.23 o
   0  -5   2      641.44      647.18      8.51 o
   1  -5   2      187.49      178.50      7.00 o
   2  -5   2        1.02       -1.55      2.22 o
   3  -5   2      134.48      140.19      6.88 o
   4  -5   2       18.33       28.67      9.71 o
   5  -5   2       25.37       19.48     15.16 o
   6  -5   2        5.31        4.80     10.91 o
  -9  -4   2        0.19       -6.35      6.35 o
  -8  -4   2       17.08       20.16      4.77 o
  -7  -4   2       74.00       78.87      5.09 o
  -6  -4   2       13.61       13.45      3.17 o
  -5  -4   2      296.84      310.26      5.90 o
  -4  -4   2      155.67      151.66      3.56 o
  -3  -4   2       14.95       24.20      1.85 o
  -2  -4   2     2737.80     2801.48     27.21 o
  -1  -4   2       15.43       14.94      1.78 o
   0  -4   2       26.09       36.61      1.99 o
   1  -4   2     1268.04     1214.10     14.15 o
   2  -4   2       14.79       16.71      3.19 o
   3  -4   2      145.21      132.30      4.22 o
   4  -4   2      127.23      148.34      7.75 o
   5  -4   2       16.20        9.36      7.66 o
   6  -4   2       16.59       11.78      8.75 o
   7  -4   2        0.15       -5.78     14.61 o
  -9  -3   2        0.68       -6.53      6.53 o
  -8  -3   2       60.78       55.40      8.88 o
  -7  -3   2       68.50       64.18      5.05 o
  -6  -3   2        0.61        2.07      3.23 o
  -5  -3   2      189.52      193.35      4.89 o
  -4  -3   2       10.17       10.06      1.84 o
  -3  -3   2     1059.97     1106.11     12.88 o
  -2  -3   2     1989.02     2034.82     20.91 o
  -1  -3   2     1713.37     1778.59     16.40 o
   0  -3   2      612.28      543.51      5.81 o
   1  -3   2     1270.33     1323.14     12.40 o
   2  -3   2      101.74      102.30      3.08 o
   3  -3   2      621.92      619.56      8.25 o
   4  -3   2      116.21      137.50      5.20 o
   5  -3   2       11.79        9.72      5.85 o
   6  -3   2       45.98       52.21      7.83 o
   7  -3   2        6.47       35.66     13.74 o
  -9  -2   2        7.51       -0.75      8.76 o
  -8  -2   2        5.39       -2.44      8.04 o
  -7  -2   2       54.48       65.75      5.22 o
  -6  -2   2        2.74        4.33      3.71 o
  -5  -2   2      146.75      146.69      5.08 o
  -4  -2   2      590.83      572.18      8.29 o
  -3  -2   2      236.06      205.82      4.01 o
  -2  -2   2      764.48      808.21      8.82 o
  -1  -2   2     5802.52     6020.93     52.61 o
   0  -2   2     1629.66     1705.27     15.57 o
   1  -2   2      107.79      102.75      2.29 o
   2  -2   2       34.62       38.71      2.06 o
   3  -2   2      695.21      674.46      8.87 o
   4  -2   2      708.83      688.44     11.36 o
   5  -2   2       10.03        2.48      3.97 o
   6  -2   2       34.11       49.75      7.50 o
   7  -2   2       21.27       21.94      9.31 o
   8  -2   2        4.43       -1.24     11.75 o
  -9  -1   2        0.32       -2.82     12.53 o
  -8  -1   2        4.38        7.53      8.04 o
  -7  -1   2      175.26      136.25     10.83 o
  -6  -1   2       25.39       26.42      3.65 o
  -5  -1   2      265.96      234.15      7.97 o
  -4  -1   2      789.14      805.74     10.23 o
  -3  -1   2      467.21      460.41      5.58 o
  -2  -1   2     2708.51     2743.81     24.24 o
  -1  -1   2      135.83      149.27      2.12 o
   0  -1   2       18.09       19.36      1.68 o
   1  -1   2     8409.36     8214.36     67.77 o
   2  -1   2      331.85      352.68      4.45 o
   3  -1   2      462.81      486.66      5.98 o
   4  -1   2     1507.09     1447.07     15.20 o
   5  -1   2      303.76      308.73      7.00 o
   6  -1   2      106.55       95.85     11.59 o
   7  -1   2      149.44      170.64     12.79 o
   8  -1   2        3.29        7.23      8.63 o
   9  -1   2        2.35       22.14     15.24 o
  -8   0   2       41.41       41.11     13.04 o
  -7   0   2       26.08       19.40      6.77 o
  -6   0   2       42.69       40.46      5.54 o
  -5   0   2      290.62      307.01      6.57 o
  -4   0   2      101.92      100.48      3.04 o
  -3   0   2      160.86      168.85      3.69 o
  -2   0   2      983.69      991.24     11.23 o
  -1   0   2     1277.72     1426.76     12.57 o
   0   0   2     2151.65     2188.74     18.33 o
   1   0   2     2958.76     2926.38     23.52 o
   2   0   2       94.63       82.63      1.81 o
   3   0   2      341.79      328.87      4.47 o
   4   0   2     1385.96     1499.24     16.26 o
   5   0   2      252.10      254.25      6.32 o
   6   0   2     1278.00     1239.45     29.65 o
   7   0   2       42.97       26.42      7.63 o
   8   0   2       19.40       25.59      7.53 o
   9   0   2        0.19        6.27      9.17 o
  -8   1   2       10.64       -8.97      8.97 o
  -7   1   2       83.16       79.18     11.18 o
  -6   1   2       83.08       86.78      6.95 o
  -5   1   2       55.23       55.62      5.10 o
  -4   1   2      372.04      369.43      7.51 o
  -3   1   2       91.18       99.06      3.67 o
  -2   1   2        2.89        4.27      1.46 o
  -1   1   2     4694.47     4872.43     39.03 o
   0   1   2       40.64       45.13      2.00 o
   1   1   2      272.46      331.84      3.14 o
   2   1   2      290.87      224.39      2.76 o
   3   1   2      114.16       97.06      2.29 o
   4   1   2     2397.53     2449.80     28.83 o
   5   1   2       62.38       62.24      2.96 o
   6   1   2      138.37      136.34      4.54 o
   7   1   2      139.11      154.78      6.93 o
   8   1   2        1.77        4.49      8.41 o
   9   1   2        0.02       -2.82      6.63 o
  -7   2   2       48.25       68.83     11.56 o
  -6   2   2        6.93        0.38      6.60 o
  -5   2   2       24.23       25.94      6.19 o
  -4   2   2      501.97      488.98     10.02 o
  -3   2   2      240.28      228.43      4.55 o
  -2   2   2      408.01      430.00      6.01 o
  -1   2   2      187.40      169.20      3.42 o
   0   2   2      575.23      571.39      5.96 o
   1   2   2     6287.05     6396.00     50.52 o
   2   2   2       38.02       55.20      1.65 o
   3   2   2      698.83      684.72      8.53 o
   4   2   2     2123.51     2040.79     22.06 o
   5   2   2        3.23        5.92      1.82 o
   6   2   2      138.67      143.58      4.21 o
   7   2   2      186.40      183.14      6.98 o
   8   2   2       12.67       18.84      4.87 o
   9   2   2       12.02        6.85      6.50 o
  -7   3   2        0.03       11.77     14.14 o
  -6   3   2       20.76       13.05      9.02 o
  -5   3   2       95.75       86.30     12.87 o
  -4   3   2        0.15        0.39      4.59 o
  -3   3   2      114.02      118.64      3.76 o
  -2   3   2      507.11      494.83      7.94 o
  -1   3   2      754.94      752.28      8.53 o
   0   3   2        6.77        3.42      1.38 o
   1   3   2      421.76      325.91      3.83 o
   2   3   2     3475.61     3561.55     35.31 o
   3   3   2      495.19      514.48     29.24 o
   4   3   2       69.16       70.09      4.03 o
   5   3   2      748.83      697.51      8.57 o
   6   3   2      196.40      167.58      6.44 o
   7   3   2        0.21       -0.47      2.92 o
   8   3   2       13.03       14.94      4.41 o
   9   3   2        2.46       -0.53      4.86 o
  10   3   2        5.14        9.61      8.49 o
  -6   4   2       11.61       10.65     10.21 o
  -5   4   2        1.00        3.03      8.34 o
  -4   4   2      135.47      136.08     22.44 o
  -3   4   2        0.25       -0.86      4.48 o
  -2   4   2       67.28       58.79      3.67 o
  -1   4   2      497.45      468.13      8.07 o
   0   4   2       46.33       58.57      2.31 o
   1   4   2     2099.45     2251.28     22.24 o
   2   4   2      617.43      569.24      6.57 o
   3   4   2     1790.12     1886.23     28.38 o
   4   4   2      202.73      189.46     14.28 o
   5   4   2      275.66      264.23      6.50 o
   6   4   2       17.55       14.39      2.11 o
   7   4   2      315.76      300.08      6.72 o
   8   4   2       17.74       22.53      4.09 o
   9   4   2        0.79       -2.06      4.30 o
  10   4   2        1.80        7.82      6.42 o
  -5   5   2        0.09       -0.73      7.67 o
  -4   5   2       66.52       72.26      8.94 o
  -3   5   2        3.52        8.06      5.43 o
  -2   5   2       49.05       45.73      8.37 o
  -1   5   2       46.24       39.01      3.58 o
   0   5   2      271.29      260.98      5.03 o
   1   5   2      366.23      358.33      5.80 o
   2   5   2       85.84       79.80      2.60 o
   3   5   2       11.93       10.85      1.53 o
   4   5   2      344.80      337.84      7.08 o
   5   5   2       12.75       11.10      8.81 o
   6   5   2       11.45        4.77     10.24 o
   7   5   2       74.21       83.99      2.68 o
   8   5   2        5.96        3.12      3.01 o
   9   5   2       13.80       11.85      4.17 o
  10   5   2       13.90        9.44      5.77 o
  -4   6   2        1.20       -7.67      7.89 o
  -3   6   2       65.52       72.63      8.73 o
  -2   6   2       41.04       33.97      6.06 o
  -1   6   2       47.24       54.40      5.39 o
   0   6   2      201.31      226.92      6.29 o
   1   6   2       86.75       97.50      3.75 o
   2   6   2       53.64       53.33      3.05 o
   3   6   2       37.71       28.72      2.45 o
   4   6   2       22.28       28.62      2.47 o
   5   6   2      464.22      441.35     24.56 o
   6   6   2       57.73       76.10     13.13 o
   7   6   2       46.99       27.77     12.82 o
   8   6   2        0.25       -2.37      3.43 o
   9   6   2       84.74       81.29      5.12 o
  10   6   2        3.57        1.41      4.88 o
  -3   7   2       19.78       11.70      9.96 o
  -2   7   2       16.82       20.98      7.79 o
  -1   7   2       24.06       31.66      7.10 o
   0   7   2        0.59        2.28      4.99 o
   1   7   2       89.78       85.11      4.97 o
   2   7   2      429.58      432.87      8.90 o
   3   7   2       29.14       33.29      3.16 o
   4   7   2        4.64       -0.71      2.26 o
   5   7   2       87.37      106.76      5.19 o
   6   7   2       58.05       56.86     14.30 o
   7   7   2       92.81       90.73     17.06 o
   8   7   2       11.54        4.84     13.36 o
   9   7   2        0.14        5.56      3.67 o
  -2   8   2        1.58        5.89     10.29 o
  -1   8   2       18.51       38.85      8.71 o
   0   8   2       10.77        9.40      5.88 o
   1   8   2        5.77        3.36      4.78 o
   2   8   2        9.37       16.98      4.15 o
   3   8   2        0.98        6.48      3.66 o
   4   8   2        9.93        9.84      3.02 o
   5   8   2        3.33        2.18      2.44 o
   6   8   2        3.95       -0.19      3.31 o
   7   8   2        6.30       14.84     13.67 o
   8   8   2        1.56        5.99     14.70 o
   9   8   2        3.66       16.50     15.62 o
  -1   9   2        0.90      -12.13     12.13 o
   0   9   2       32.98       35.03      8.91 o
   1   9   2        6.00        4.88      6.14 o
   2   9   2        6.05        4.74      4.95 o
   3   9   2        3.58        1.91      4.12 o
   4   9   2       11.27        7.80      3.80 o
   5   9   2       55.54       57.87      4.28 o
   6   9   2        0.25        1.76      2.67 o
   7   9   2        0.43        0.82      3.69 o
   8   9   2       14.40       19.25     15.38 o
   1  10   2        0.13      -10.71     10.71 o
   2  10   2       35.79       40.21      7.12 o
   3  10   2       23.64       34.16      5.87 o
   4  10   2        8.47        7.08      4.51 o
   5  10   2        0.30       -3.49      3.97 o
   6  10   2        7.30        7.23      4.50 o
   7  10   2       17.59       24.34      7.73 o
  -5 -10   3       31.33       45.27     10.96 o
  -4 -10   3       29.28       56.59     12.84 o
  -3 -10   3        0.11        7.08      5.95 o
  -2 -10   3        4.56       12.74      8.95 o
  -7  -9   3        1.17       -4.97      4.97 o
  -6  -9   3        4.05       -1.74      4.16 o
  -5  -9   3        2.73        8.89      4.98 o
  -4  -9   3        2.88       -1.98      5.46 o
  -3  -9   3       44.09       58.19      6.30 o
  -2  -9   3        4.66       13.13      5.17 o
  -1  -9   3       29.49       23.57      6.30 o
   0  -9   3        0.68       -5.95      5.95 o
   1  -9   3        2.98        4.16      8.10 o
  -8  -8   3        6.55       -5.30      6.57 o
  -7  -8   3        2.41        7.79      4.16 o
  -6  -8   3       74.90       74.76      4.91 o
  -5  -8   3       32.06       22.90      4.11 o
  -4  -8   3       41.88       54.89      5.62 o
  -3  -8   3       92.84       81.06      5.50 o
  -2  -8   3        0.92        0.95      3.82 o
  -1  -8   3       27.52       37.47      5.25 o
   0  -8   3        6.41       -1.02      5.44 o
   1  -8   3        3.53       -2.70      6.35 o
   2  -8   3       78.63       70.93     11.67 o
   3  -8   3        2.54       -6.32     14.32 o
  -8  -7   3        1.00       -1.26      4.42 o
  -7  -7   3       15.25       28.87      4.34 o
  -6  -7   3       33.30       27.53      3.97 o
  -5  -7   3        7.71        6.61      3.47 o
  -4  -7   3       64.15       84.53      6.58 o
  -3  -7   3       20.93       13.20      3.24 o
  -2  -7   3       15.11       17.56      3.56 o
  -1  -7   3      256.59      262.09      7.37 o
   0  -7   3        1.81        0.16      4.63 o
   1  -7   3        5.82        0.70      5.59 o
   2  -7   3        2.19        2.67      6.22 o
   3  -7   3       10.38        3.52     12.04 o
   4  -7   3       58.51       56.10     17.75 o
  -8  -6   3       63.14       71.26      7.39 o
  -7  -6   3        0.33       -3.63      3.84 o
  -6  -6   3       10.21       16.15      3.77 o
  -5  -6   3       13.35        9.87      2.96 o
  -4  -6   3       31.84       30.60      3.18 o
  -3  -6   3      278.09      287.96      6.39 o
  -2  -6   3       34.44       23.60      3.01 o
  -1  -6   3       21.25       15.66      3.26 o
   0  -6   3       98.40       99.75      6.30 o
   1  -6   3        6.86        2.30      3.95 o
   2  -6   3      112.66      111.97      6.94 o
   3  -6   3        3.87       -2.37      6.02 o
   4  -6   3       89.66       76.36     11.19 o
   5  -6   3        5.52       12.07     10.52 o
  -9  -5   3       45.38       59.33      9.60 o
  -8  -5   3       36.37       32.49      6.88 o
  -7  -5   3        2.04        0.58      3.94 o
  -6  -5   3      127.71      139.03      5.54 o
  -5  -5   3        6.61        3.24      2.93 o
  -4  -5   3        6.06        5.56      2.31 o
  -3  -5   3      622.78      610.08      9.41 o
  -2  -5   3        4.23        0.62      1.26 o
  -1  -5   3      387.62      384.02      6.73 o
   0  -5   3      374.24      360.48      6.42 o
   1  -5   3       39.94       42.29      3.45 o
   2  -5   3      259.81      250.53      7.03 o
   3  -5   3       34.39       45.79      5.29 o
   4  -5   3        1.20       16.24      8.01 o
   5  -5   3       54.48       46.45     11.88 o
   6  -5   3        1.41        5.48     10.01 o
  -9  -4   3        5.33       11.30     12.01 o
  -8  -4   3        3.25        5.18      5.34 o
  -7  -4   3       13.31       16.45      4.65 o
  -6  -4   3      155.26      144.03      6.41 o
  -5  -4   3      167.24      168.12      5.54 o
  -4  -4   3       35.39       38.64      2.70 o
  -3  -4   3        1.14       -0.80      1.99 o
  -2  -4   3      414.62      405.43      6.33 o
  -1  -4   3     1130.71     1087.15     11.80 o
   0  -4   3       72.19       80.89      2.94 o
   1  -4   3      167.79      161.92      4.48 o
   2  -4   3      423.62      429.34      7.20 o
   3  -4   3      179.38      160.81      5.81 o
   4  -4   3        0.04        3.80      5.13 o
   5  -4   3       62.36       69.23     10.37 o
   6  -4   3        3.23        3.59      8.78 o
   7  -4   3        3.03        8.34     14.75 o
  -9  -3   3        0.06        6.74      9.17 o
  -8  -3   3       37.24       43.64      7.30 o
  -7  -3   3        4.37        0.94      4.25 o
  -6  -3   3       73.69       84.56      5.10 o
  -5  -3   3      199.76      210.28      5.16 o
  -4  -3   3      361.74      348.67      5.86 o
  -3  -3   3      811.14      771.53     10.88 o
  -2  -3   3      856.67      916.43     10.62 o
  -1  -3   3      207.72      260.31      4.27 o
   0  -3   3     2076.43     2038.31     18.89 o
   1  -3   3     1398.50     1423.02     15.65 o
   2  -3   3       46.12       56.47      3.81 o
   3  -3   3     1502.91     1528.47     18.69 o
   4  -3   3        2.78       -0.52      2.84 o
   5  -3   3       59.28       54.60      7.02 o
   6  -3   3       40.56       46.79      7.62 o
   7  -3   3        5.04       14.52     12.80 o
  -9  -2   3        2.29       -4.23     12.39 o
  -8  -2   3        9.24       -3.35      9.70 o
  -7  -2   3        6.24        8.35      6.12 o
  -6  -2   3      237.18      247.70      7.33 o
  -5  -2   3       14.82       15.23      2.76 o
  -4  -2   3       43.67       49.44      2.65 o
  -3  -2   3      856.69      813.90     10.56 o
  -2  -2   3      111.57      108.72      2.77 o
  -1  -2   3      636.83      575.98      6.60 o
   0  -2   3      647.78      603.60      7.87 o
   1  -2   3     2226.23     2268.22     20.78 o
   2  -2   3      475.53      453.87      6.40 o
   3  -2   3      318.01      318.83      5.58 o
   4  -2   3        3.62        2.11      2.00 o
   5  -2   3      444.66      429.02     11.61 o
   6  -2   3        0.44       -6.42      6.93 o
   7  -2   3        6.66        3.38      8.43 o
   8  -2   3       10.95       11.58      9.68 o
  -8  -1   3       13.90       16.74     20.84 o
  -7  -1   3        5.54        1.13      6.26 o
  -6  -1   3      143.91      147.38      9.62 o
  -5  -1   3      177.94      169.48      5.67 o
  -4  -1   3       21.42       22.02      2.39 o
  -3  -1   3       19.52       26.16      1.94 o
  -2  -1   3     4539.46     4679.70     41.59 o
  -1  -1   3      421.92      417.96      4.83 o
   0  -1   3      539.48      573.20      6.21 o
   1  -1   3      567.24      566.73      6.88 o
   2  -1   3      405.82      404.11      5.68 o
   3  -1   3     1303.94     1341.77     14.09 o
   4  -1   3      217.22      224.35      4.87 o
   5  -1   3       85.71       90.76      4.78 o
   6  -1   3       67.95       74.97      5.99 o
   7  -1   3       52.89       47.32      9.11 o
   8  -1   3        3.19        7.67      8.91 o
   9  -1   3       34.35       40.49     11.62 o
  -8   0   3       17.98        4.96      9.51 o
  -7   0   3        0.58        4.01      6.49 o
  -6   0   3      148.56      127.31      8.83 o
  -5   0   3      725.40      751.86     12.45 o
  -4   0   3      827.71      845.43     11.18 o
  -3   0   3       29.29       21.82      1.99 o
  -2   0   3      970.17     1024.40      9.98 o
  -1   0   3      555.35      573.49      6.85 o
   0   0   3     6029.34     6289.10     51.75 o
   1   0   3       39.45       23.77      1.27 o
   2   0   3      664.95      714.21      8.16 o
   3   0   3     3152.54     3176.31     32.21 o
   4   0   3       12.03        8.89      1.91 o
   5   0   3       85.62       88.01      3.78 o
   6   0   3       32.40       44.15      4.52 o
   7   0   3       85.80       74.92      7.39 o
   8   0   3      131.32      123.35      9.49 o
   9   0   3       42.02       43.91     10.20 o
  -8   1   3        0.36       -0.70     15.00 o
  -7   1   3        1.48        4.81      7.14 o
  -6   1   3      212.78      213.48     13.90 o
  -5   1   3        0.03       -3.37      4.45 o
  -4   1   3      354.16      358.73      8.19 o
  -3   1   3      788.53      793.72      9.87 o
  -2   1   3      476.86      461.19      6.05 o
  -1   1   3        4.08        2.95      1.26 o
   0   1   3     4164.42     4334.24     36.89 o
   1   1   3     1661.56     1764.46     15.20 o
   2   1   3      116.26      135.42      2.14 o
   3   1   3      153.90      117.85      2.42 o
   4   1   3      432.17      412.93      6.15 o
   5   1   3      307.06      292.54      5.66 o
   6   1   3       21.03       25.81      3.08 o
   7   1   3        0.72        1.90      4.16 o
   8   1   3      125.63      109.90     17.32 o
   9   1   3        5.48        5.81      6.71 o
  -7   2   3       10.01       15.08     14.20 o
  -6   2   3       10.86        8.88      8.59 o
  -5   2   3      124.74      122.22      7.76 o
  -4   2   3       10.43        6.96      3.76 o
  -3   2   3      220.06      219.80      5.19 o
  -2   2   3     1879.27     1883.68     19.32 o
  -1   2   3       10.73       10.39      1.73 o
   0   2   3        5.22        0.16      1.07 o
   1   2   3      310.77      273.60      3.44 o
   2   2   3     1118.84     1158.54     11.97 o
   3   2   3      826.62      866.13      9.91 o
   4   2   3      448.69      438.06      7.71 o
   5   2   3      100.52       91.54      2.89 o
   6   2   3      347.24      351.75      7.13 o
   7   2   3        5.64       10.96      4.83 o
   8   2   3        8.49       10.51      5.24 o
   9   2   3       14.23       16.94      6.54 o
  10   2   3        1.09        8.86      7.43 o
  -7   3   3        0.22        9.21     15.04 o
  -6   3   3        1.90        9.85      9.40 o
  -5   3   3      157.37      161.08     11.53 o
  -4   3   3       11.15        8.51      4.93 o
  -3   3   3       32.24       33.89      3.48 o
  -2   3   3      343.25      347.95      6.34 o
  -1   3   3      305.49      300.62      5.29 o
   0   3   3     1584.00     1598.67     16.43 o
   1   3   3      779.56      770.66      8.46 o
   2   3   3      358.09      321.97      4.44 o
   3   3   3      479.11      409.81      6.63 o
   4   3   3      376.01      416.97      6.94 o
   5   3   3        0.80        3.31      1.77 o
   6   3   3      935.39      958.99     13.97 o
   7   3   3        1.99       -2.88      2.88 o
   8   3   3        6.12        2.19      4.04 o
   9   3   3       14.72       12.93      5.75 o
  10   3   3        1.01       -3.80      6.99 o
  -6   4   3        0.11        1.61     12.03 o
  -5   4   3        9.36       11.06      7.47 o
  -4   4   3       32.26       19.91      7.04 o
  -3   4   3      218.25      206.95      8.93 o
  -2   4   3       21.08       25.24      3.69 o
  -1   4   3      227.65      236.66      5.85 o
   0   4   3      943.44      941.69     10.46 o
   1   4   3      220.73      199.08      4.46 o
   2   4   3       59.75       67.89      2.31 o
   3   4   3       22.89       15.78      1.40 o
   4   4   3      621.54      575.37      9.82 o
   5   4   3      500.87      501.74      7.62 o
   6   4   3       52.12       59.34      2.61 o
   7   4   3      105.66      116.20      4.21 o
   8   4   3       24.88       20.74      3.95 o
   9   4   3        7.13        0.36      4.32 o
  10   4   3        7.07       12.65     10.27 o
  -5   5   3       22.73       24.98      9.00 o
  -4   5   3       11.47       10.46      7.26 o
  -3   5   3       31.09       36.51     10.15 o
  -2   5   3      230.59      227.98      9.44 o
  -1   5   3       19.15       25.67      6.92 o
   0   5   3       22.57       20.12      2.88 o
   1   5   3      529.26      519.80      9.11 o
   2   5   3      331.53      322.85      5.89 o
   3   5   3       33.98       32.76      2.14 o
   4   5   3      221.31      226.12      6.21 o
   5   5   3        5.46        5.94      2.15 o
   6   5   3      349.94      320.45     10.75 o
   7   5   3       33.29       41.05      2.81 o
   8   5   3        0.25       -0.99      2.74 o
   9   5   3       11.02        9.26      3.96 o
  10   5   3        0.61       -3.37      4.57 o
  -4   6   3        6.39       -7.35     22.63 o
  -3   6   3       20.95       21.15      7.81 o
  -2   6   3       33.80       39.75      6.58 o
  -1   6   3      123.94      120.25      6.76 o
   0   6   3       63.91       64.48      4.72 o
   1   6   3      178.03      183.62      5.60 o
   2   6   3       21.07       31.06      2.78 o
   3   6   3      270.36      258.89      5.19 o
   4   6   3       47.85       61.41      2.50 o
   5   6   3        0.49       -2.49      2.49 o
   6   6   3       47.61       40.70     13.02 o
   7   6   3        0.43       -0.63     11.39 o
   8   6   3        0.63       -1.09      2.56 o
   9   6   3        0.68        4.50      3.36 o
  10   6   3        5.02        0.03      4.71 o
  -3   7   3        3.36      -14.20     17.39 o
  -2   7   3       34.02       37.45      8.74 o
  -1   7   3      108.89      134.45     10.43 o
   0   7   3       96.53       97.04      8.39 o
   1   7   3        0.72       -1.41      4.05 o
   2   7   3       40.93       55.87      4.42 o
   3   7   3        6.92       14.12      3.02 o
   4   7   3      123.97      116.99      4.32 o
   5   7   3        0.07        3.61      1.84 o
   6   7   3       18.68       33.31     12.64 o
   7   7   3       61.56       61.61     15.53 o
   8   7   3       19.20       27.01     13.40 o
   9   7   3        0.11       -0.42      3.40 o
  -2   8   3       31.39       36.80     12.02 o
  -1   8   3        1.82        1.28      7.58 o
   0   8   3        0.18       -1.23      6.77 o
   1   8   3      151.73      170.43     12.22 o
   2   8   3        2.26       -4.20      4.20 o
   3   8   3        7.68        2.75      3.75 o
   4   8   3      102.22      110.72      4.91 o
   5   8   3        0.37        0.33      2.90 o
   6   8   3       28.96       26.36      3.26 o
   7   8   3       36.36       53.28     16.16 o
   8   8   3        8.19        1.12     14.88 o
   0   9   3        4.96       -2.86      7.60 o
   1   9   3        5.97       12.03      7.24 o
   2   9   3       11.05       11.08      5.89 o
   3   9   3        7.97        1.12      4.39 o
   4   9   3       15.27       24.29      4.26 o
   5   9   3        1.56       -1.54      3.46 o
   6   9   3        1.68        0.35      3.14 o
   7   9   3       10.33       10.79      3.93 o
   8   9   3       12.93        4.82     15.85 o
   2  10   3        7.20       10.21      7.02 o
   3  10   3        5.42       -2.33      6.12 o
   4  10   3       24.24       23.91      5.62 o
   5  10   3       19.09       26.15      4.70 o
   6  10   3        1.63        1.05      3.99 o
  -3 -10   4        7.26        5.02     10.74 o
  -6  -9   4        0.40       -4.55      4.55 o
  -5  -9   4       19.78       19.45      5.57 o
  -4  -9   4       45.06       52.89      7.73 o
  -3  -9   4       28.44       34.88      7.24 o
  -2  -9   4        9.47       12.41      6.25 o
  -1  -9   4        9.88       10.33      6.36 o
   0  -9   4        6.17        2.81      6.50 o
   1  -9   4       46.55       73.29     15.94 o
  -7  -8   4        5.35       -1.33      4.64 o
  -6  -8   4        2.71        3.58      4.33 o
  -5  -8   4        0.28       -3.92      3.92 o
  -4  -8   4       32.66       39.32      5.41 o
  -3  -8   4        3.31        4.62      4.62 o
  -2  -8   4       21.27       19.03      5.84 o
  -1  -8   4        2.51       -1.24      5.10 o
   0  -8   4        1.36       -2.83      6.22 o
   1  -8   4        0.20       -2.95      8.02 o
   2  -8   4        0.40       -5.13     12.35 o
  -8  -7   4        3.90        1.47      7.06 o
  -7  -7   4       70.11       69.27      5.50 o
  -6  -7   4        3.17        3.57      4.03 o
  -5  -7   4        1.52       -3.78      3.78 o
  -4  -7   4      214.83      207.83      6.99 o
  -3  -7   4       17.32       11.47      4.49 o
  -2  -7   4       16.11       18.79      4.05 o
  -1  -7   4       93.31       90.89      6.37 o
   0  -7   4        0.95        2.96      4.92 o
   1  -7   4       63.26       51.88      7.25 o
   2  -7   4       37.96       31.90      7.12 o
   3  -7   4        1.25       19.63     13.45 o
   4  -7   4        2.61      -10.49     14.17 o
  -8  -6   4       41.96       41.35     13.32 o
  -7  -6   4       31.31       35.29      5.76 o
  -6  -6   4      117.41      112.47      9.21 o
  -5  -6   4        6.17       14.19      3.74 o
  -4  -6   4      104.38       89.04      4.64 o
  -3  -6   4        2.10        1.29      2.93 o
  -2  -6   4      439.47      458.81      9.66 o
  -1  -6   4        1.44       -3.06      3.06 o
   0  -6   4       70.59       69.70      4.46 o
   1  -6   4      149.10      153.50      6.44 o
   2  -6   4        0.51       -4.65      4.65 o
   3  -6   4        1.04      -10.94     10.94 o
   4  -6   4        5.88        1.92     16.48 o
   5  -6   4        0.48        8.62      9.84 o
  -8  -5   4        0.29        5.71      5.73 o
  -7  -5   4       27.67       32.90      5.00 o
  -6  -5   4       42.40       41.71      4.62 o
  -5  -5   4      110.69      102.46      5.47 o
  -4  -5   4      183.95      216.93      6.04 o
  -3  -5   4      154.13      146.24      4.13 o
  -2  -5   4      159.18      160.39      4.73 o
  -1  -5   4      206.68      200.33      5.30 o
   0  -5   4       10.24        8.79      2.63 o
   1  -5   4        2.84        1.47      2.99 o
   2  -5   4      336.03      331.93      8.90 o
   3  -5   4        3.32        0.78      4.29 o
   4  -5   4        7.90        1.24      7.41 o
   5  -5   4        1.07       -6.31      8.40 o
   6  -5   4       11.18       18.71     14.72 o
  -8  -4   4        0.33       -4.76      6.29 o
  -7  -4   4       97.37      105.36      6.37 o
  -6  -4   4       31.90       26.76      4.48 o
  -5  -4   4       21.43       14.96      3.52 o
  -4  -4   4      488.85      488.19      8.11 o
  -3  -4   4        3.55        1.97      2.58 o
  -2  -4   4       35.63       35.25      2.57 o
  -1  -4   4      734.10      723.81     16.88 o
   0  -4   4      113.42      108.40      3.73 o
   1  -4   4      199.66      193.10      4.97 o
   2  -4   4      101.19      100.26      4.52 o
   3  -4   4       21.70       16.68      3.66 o
   4  -4   4      246.79      239.61      8.67 o
   5  -4   4        8.31       10.90      7.74 o
   6  -4   4        6.08       10.80      9.07 o
   7  -4   4        9.61       25.40     15.96 o
  -8  -3   4       16.82       11.68      7.22 o
  -7  -3   4      137.82      135.73      8.85 o
  -6  -3   4        4.09       10.69      4.30 o
  -5  -3   4       11.08       11.16      3.94 o
  -4  -3   4      110.20      120.48      3.97 o
  -3  -3   4      834.54      829.40     12.79 o
  -2  -3   4      731.26      714.09      8.24 o
  -1  -3   4      332.15      372.45      5.31 o
   0  -3   4      962.96      958.33     12.19 o
   1  -3   4      114.41       93.65      4.01 o
   2  -3   4      194.23      189.52      5.22 o
   3  -3   4       20.63       14.40      2.84 o
   4  -3   4      488.62      476.38     17.02 o
   5  -3   4       82.44       83.34      7.73 o
   6  -3   4        1.66       -3.75      6.07 o
   7  -3   4        4.34       23.78     12.75 o
  -8  -2   4        0.14       -4.42      8.15 o
  -7  -2   4        0.05        4.97      6.25 o
  -6  -2   4      112.21      115.51      7.30 o
  -5  -2   4      312.70      303.39      7.12 o
  -4  -2   4      164.48      160.92      5.95 o
  -3  -2   4     1158.91     1235.09     14.37 o
  -2  -2   4      282.82      280.10      4.31 o
  -1  -2   4     1558.08     1508.64     15.36 o
   0  -2   4        1.73       -1.35      1.35 o
   1  -2   4      671.56      688.15      8.57 o
   2  -2   4     1174.13     1125.11     13.83 o
   3  -2   4      148.82      144.83      4.90 o
   4  -2   4       47.46       42.96      3.96 o
   5  -2   4      423.77      454.50     12.08 o
   6  -2   4       17.35       28.29      6.59 o
   7  -2   4       14.57        2.44      8.15 o
   8  -2   4        2.93        5.28      9.85 o
  -8  -1   4        7.06       -1.37      9.86 o
  -7  -1   4       86.21       86.23     14.52 o
  -6  -1   4       53.67       48.27      5.13 o
  -5  -1   4       29.23       36.95      3.97 o
  -4  -1   4      734.99      730.52     10.70 o
  -3  -1   4       59.52       59.04      2.71 o
  -2  -1   4       17.43       31.13      2.21 o
  -1  -1   4     2572.78     2590.77     24.77 o
   0  -1   4     1057.95     1086.04     10.76 o
   1  -1   4      134.39      123.31      2.72 o
   2  -1   4     1119.45     1112.27     11.83 o
   3  -1   4      392.02      386.17      6.42 o
   4  -1   4      272.69      267.96      5.79 o
   5  -1   4       27.91       28.84      3.65 o
   6  -1   4        3.81        1.86      4.52 o
   7  -1   4       44.82       40.79      8.62 o
   8  -1   4        0.95       -3.02      8.46 o
   9  -1   4        7.31        7.73     10.06 o
  -8   0   4        1.76        1.57     13.67 o
  -7   0   4       27.56       31.29     11.48 o
  -6   0   4       14.98       22.20      6.46 o
  -5   0   4        0.84       -1.91      3.29 o
  -4   0   4       32.74       34.84      3.31 o
  -3   0   4     1923.01     1959.04     21.40 o
  -2   0   4      606.40      660.44      8.61 o
  -1   0   4     2241.86     2545.06     23.24 o
   0   0   4     1666.16     1696.83     15.89 o
   1   0   4      698.08      697.34      7.79 o
   2   0   4       35.39       41.57      1.94 o
   3   0   4      882.74      872.53      9.61 o
   4   0   4      251.85      241.62      4.70 o
   5   0   4      165.34      181.25      5.49 o
   6   0   4       15.41        7.87      3.92 o
   7   0   4       25.70       33.48      6.34 o
   8   0   4        0.43        3.24      6.29 o
   9   0   4        2.97        7.63      9.55 o
  -7   1   4        1.94       -1.80      8.47 o
  -6   1   4      134.34      139.26      9.93 o
  -5   1   4        6.11        0.69      5.48 o
  -4   1   4      141.18      140.58      5.60 o
  -3   1   4      526.16      494.45      7.91 o
  -2   1   4     1634.60     1797.75     18.44 o
  -1   1   4     1298.58     1298.80     13.65 o
   0   1   4     1710.25     1757.12     17.48 o
   1   1   4     1488.24     1539.05     16.03 o
   2   1   4     2174.16     2167.64     19.66 o
   3   1   4       12.06       23.71      1.54 o
   4   1   4      101.48       96.44      3.05 o
   5   1   4     1271.24     1262.56     15.57 o
   6   1   4        1.42       -2.95      2.95 o
   7   1   4        0.01       -0.64      5.85 o
   8   1   4        4.73        9.07      6.03 o
   9   1   4        0.26        1.09      6.59 o
  -7   2   4        4.47       -5.32      9.70 o
  -6   2   4        9.65        7.93      9.12 o
  -5   2   4       18.37       22.71      5.82 o
  -4   2   4      381.95      378.20     11.46 o
  -3   2   4        8.63        7.99      2.97 o
  -2   2   4      207.27      197.40      4.71 o
  -1   2   4     2112.68     2143.46     21.43 o
   0   2   4      654.59      681.73      7.39 o
   1   2   4       14.18       25.17      1.62 o
   2   2   4     2948.11     2913.95     29.00 o
   3   2   4      646.79      650.69      8.86 o
   4   2   4      143.62      150.45      3.91 o
   5   2   4       32.19       25.42      2.30 o
   6   2   4       65.20       77.51      3.76 o
   7   2   4      201.36      182.00      6.99 o
   8   2   4        1.39        5.01      4.53 o
   9   2   4        3.80        5.59      6.13 o
  10   2   4        8.44       15.72      7.48 o
  -6   3   4       71.44       74.21     12.87 o
  -5   3   4       10.53        1.70      6.93 o
  -4   3   4      160.55      144.24      8.12 o
  -3   3   4      263.96      264.94      8.73 o
  -2   3   4        3.31        6.63      2.79 o
  -1   3   4       80.89       73.65      3.77 o
   0   3   4     1305.49     1293.49     13.32 o
   1   3   4      253.25      257.62      4.07 o
   2   3   4       24.40       33.15      2.13 o
   3   3   4      621.73      607.07      8.23 o
   4   3   4      145.11      136.78      2.94 o
   5   3   4      149.38      150.41      5.09 o
   6   3   4        1.25        3.37      2.35 o
   7   3   4       19.09       10.48      3.72 o
   8   3   4      115.61      114.41      5.99 o
   9   3   4        3.93       11.13      5.92 o
  10   3   4        0.12       -6.28      6.28 o
  -6   4   4       51.88       32.68     16.61 o
  -5   4   4       19.35       19.15      8.45 o
  -4   4   4        6.65        4.18      6.90 o
  -3   4   4      288.77      318.54     11.33 o
  -2   4   4       24.74       20.94      4.26 o
  -1   4   4      271.18      291.96      7.10 o
   0   4   4      844.11      824.08     13.70 o
   1   4   4      108.81      117.99      3.65 o
   2   4   4      755.86      735.99     12.62 o
   3   4   4       77.09       74.38      2.51 o
   4   4   4      296.73      285.66      4.76 o
   5   4   4      178.17      170.34      5.21 o
   6   4   4       45.05       50.14      3.19 o
   7   4   4      129.87      112.08      4.66 o
   8   4   4       97.43      101.32      7.73 o
   9   4   4        6.03        9.37      4.38 o
  10   4   4        0.01        2.44      7.69 o
  -5   5   4       28.12       41.13      9.83 o
  -4   5   4       45.32       46.70      8.98 o
  -3   5   4       15.99       22.67      7.48 o
  -2   5   4       94.80      117.14      7.62 o
  -1   5   4      239.75      242.16      8.34 o
   0   5   4       76.73       79.39      4.49 o
   1   5   4      214.09      229.68      5.57 o
   2   5   4      671.20      665.46      9.88 o
   3   5   4       24.21       23.28      2.15 o
   4   5   4       29.25       20.50      2.13 o
   5   5   4       96.37      106.49      5.45 o
   6   5   4      160.45      154.03      4.26 o
   7   5   4       14.95       14.42      3.36 o
   8   5   4        2.10        1.62      3.16 o
   9   5   4        6.66       12.63      4.52 o
  10   5   4        2.37        7.46      4.72 o
  -4   6   4        1.59       -6.33      9.73 o
  -3   6   4       90.92       91.09     12.06 o
  -2   6   4       46.23       56.06      7.30 o
  -1   6   4        0.70       -0.67      5.00 o
   0   6   4      226.90      234.45      7.36 o
   1   6   4       33.01       19.52      3.85 o
   2   6   4       15.69       10.35      2.90 o
   3   6   4      501.37      512.45      8.99 o
   4   6   4       39.05       42.67      2.79 o
   5   6   4      102.81       90.42      3.11 o
   6   6   4      167.96      189.28      4.43 o
   7   6   4        0.72       -2.38      3.06 o
   8   6   4       29.75       25.36      3.52 o
   9   6   4        0.60        2.83      4.31 o
  10   6   4        0.02        4.89      5.69 o
  -3   7   4       18.36       20.87     11.50 o
  -2   7   4        2.76       -3.75      7.82 o
  -1   7   4       13.97        6.92     10.30 o
   0   7   4        0.54       -1.55      5.28 o
   1   7   4       56.92       54.95      5.43 o
   2   7   4      333.55      298.29      9.00 o
   3   7   4      252.10      255.04      7.48 o
   4   7   4       13.47       16.22      3.05 o
   5   7   4        7.12        4.81      2.86 o
   6   7   4        1.30        5.63      2.69 o
   8   7   4       44.44       51.96      5.49 o
   9   7   4        0.12       -4.19      4.19 o
  -2   8   4        0.63      -13.88     13.88 o
  -1   8   4        1.19       18.76     10.38 o
   0   8   4       27.88       15.92      7.60 o
   1   8   4       54.40       86.18      7.96 o
   2   8   4       13.91        6.93      5.33 o
   3   8   4       12.84       11.75      4.42 o
   4   8   4        6.85       13.97      3.87 o
   5   8   4        8.14       14.28      3.13 o
   6   8   4       39.74       41.95      3.53 o
   7   8   4       15.01       17.70      3.95 o
   0   9   4       22.63       35.75      9.22 o
   1   9   4       10.40       27.00      9.05 o
   2   9   4       14.53        9.88      7.25 o
   3   9   4       95.21      100.19      7.31 o
   4   9   4        0.26        2.18      5.76 o
   5   9   4        4.26        4.13      3.92 o
   6   9   4       61.78       68.90      5.50 o
   7   9   4        5.22        5.78      3.82 o
   3  10   4        4.86        1.89      6.35 o
   4  10   4        0.20       -5.62      5.62 o
   5  10   4        0.13       -1.91      4.66 o
   6  10   4        3.77        7.09      5.50 o
  -5  -9   5       37.46       46.91      6.65 o
  -4  -9   5        1.24       -0.26      5.58 o
  -3  -9   5        0.46        1.63      6.69 o
  -2  -9   5       25.62       26.92      7.85 o
  -1  -9   5        1.52        4.09      7.35 o
   0  -9   5        0.94        2.61      6.71 o
  -6  -8   5       40.30       47.06      6.30 o
  -5  -8   5       65.09       62.22      6.32 o
  -4  -8   5        0.37        3.64      5.98 o
  -3  -8   5       31.94       27.04      6.58 o
  -2  -8   5        3.24        0.26      5.92 o
  -1  -8   5        0.40       -5.18      5.18 o
   0  -8   5       46.21       55.48      8.27 o
   1  -8   5        4.17       -5.40      7.10 o
   2  -8   5        6.56        3.38     13.96 o
  -7  -7   5        0.10       -4.67      5.29 o
  -6  -7   5        4.12        6.86      4.42 o
  -5  -7   5       39.32       44.16      4.80 o
  -4  -7   5        2.57        4.40      3.96 o
  -3  -7   5      117.65      108.09      5.79 o
  -2  -7   5       25.88       32.07      4.54 o
  -1  -7   5        2.70        2.05      5.61 o
   0  -7   5       14.24       10.99      5.85 o
   1  -7   5       26.82       27.12      8.12 o
   2  -7   5        0.89       -6.24      6.24 o
   3  -7   5        1.06       10.85     13.78 o
   4  -7   5        0.45       12.64     14.81 o
  -8  -6   5       23.37       42.08      9.01 o
  -7  -6   5       23.81       13.53      5.62 o
  -6  -6   5        8.96        6.91      4.52 o
  -5  -6   5       96.59       94.98      9.30 o
  -4  -6   5       31.21       29.09      4.24 o
  -3  -6   5        0.29       -3.97      3.97 o
  -2  -6   5      493.23      452.00     11.43 o
  -1  -6   5        1.39        0.99      3.75 o
   0  -6   5       22.06       16.85      5.80 o
   1  -6   5       78.22       80.07      5.58 o
   2  -6   5        7.87        7.55      5.07 o
   3  -6   5       52.24       52.58      7.02 o
   4  -6   5       17.28       19.13      9.61 o
   5  -6   5        1.53        8.87     17.88 o
  -8  -5   5       44.18       44.66      7.11 o
  -7  -5   5        3.27       -1.05      5.32 o
  -6  -5   5       11.29       13.25      4.54 o
  -5  -5   5       29.90       28.19      4.99 o
  -4  -5   5      125.20      124.98      5.63 o
  -3  -5   5      348.64      337.67      7.44 o
  -2  -5   5      200.55      186.44      5.34 o
  -1  -5   5      133.56      133.69      5.53 o
   0  -5   5      399.76      397.40      9.46 o
   1  -5   5        1.48        1.63      3.77 o
   2  -5   5       16.34       11.91      4.58 o
   3  -5   5      115.53      115.18      7.08 o
   4  -5   5        7.35        2.44      7.46 o
   5  -5   5        0.62        2.75      8.82 o
   6  -5   5        5.33        0.72     13.34 o
  -8  -4   5        3.46       -6.34      7.05 o
  -7  -4   5       30.46       35.78      6.24 o
  -6  -4   5       74.79       72.54      6.03 o
  -5  -4   5       39.44       48.54      4.74 o
  -4  -4   5      261.96      254.35      7.52 o
  -3  -4   5      263.58      275.12      6.24 o
  -2  -4   5      266.51      263.82      5.90 o
  -1  -4   5       12.40       16.01      2.53 o
   0  -4   5      377.12      378.24      7.03 o
   1  -4   5      503.66      457.17      9.61 o
   2  -4   5        2.14       -0.65      3.24 o
   3  -4   5        2.28       -1.08      4.27 o
   4  -4   5       56.19       63.72      5.84 o
   5  -4   5       33.41       23.90     13.41 o
   6  -4   5        9.97       14.84      9.77 o
   7  -4   5        5.24       16.54     15.37 o
  -8  -3   5       85.98       67.13     19.63 o
  -7  -3   5        1.03       -5.21      5.21 o
  -6  -3   5       92.27       81.61      6.57 o
  -5  -3   5      407.55      423.02     13.25 o
  -4  -3   5      105.36      117.50      5.52 o
  -3  -3   5        6.76        9.09      2.97 o
  -2  -3   5     1289.35     1287.32     15.55 o
  -1  -3   5       57.88       56.82      2.66 o
   0  -3   5       50.63       44.14      2.87 o
   1  -3   5      640.60      655.80     14.18 o
   2  -3   5      309.98      293.46      6.34 o
   3  -3   5       80.44       80.12      4.13 o
   4  -3   5      106.30      114.04      6.68 o
   5  -3   5       17.40       22.88      6.36 o
   6  -3   5       94.50       79.78      8.70 o
   7  -3   5        1.66       17.77     13.18 o
  -8  -2   5        0.43        2.66      9.70 o
  -7  -2   5       81.30       44.71      9.96 o
  -6  -2   5        2.41        4.95      5.21 o
  -5  -2   5      560.97      536.28     11.58 o
  -4  -2   5      129.40      125.60      4.87 o
  -3  -2   5      159.62      153.44      5.62 o
  -2  -2   5      451.18      471.69      6.49 o
  -1  -2   5     1534.33     1526.28     18.30 o
   0  -2   5      960.21      910.20     11.77 o
   1  -2   5      199.66      210.30      4.34 o
   2  -2   5      427.32      437.66      7.18 o
   3  -2   5      434.75      391.51      7.24 o
   4  -2   5        7.39        5.72      3.23 o
   5  -2   5        3.14       -0.86      4.40 o
   6  -2   5       52.50       59.60      9.18 o
   7  -2   5       29.52       23.28      9.35 o
   8  -2   5        0.24       -9.01      9.01 o
  -8  -1   5        6.85       -0.18     13.00 o
  -7  -1   5       57.28       53.97     12.89 o
  -6  -1   5       39.59       44.20      6.36 o
  -5  -1   5       19.66       18.02      4.08 o
  -4  -1   5      637.06      649.56     12.27 o
  -3  -1   5      416.58      430.15      7.07 o
  -2  -1   5     1000.24      985.44     11.85 o
  -1  -1   5      971.68      995.77     11.79 o
   0  -1   5     1733.05     1842.60     18.42 o
   1  -1   5     1206.03     1156.42     13.96 o
   2  -1   5        5.08        3.16      1.66 o
   3  -1   5      141.12      142.32      3.84 o
   4  -1   5     1271.93     1257.79     15.86 o
   5  -1   5       17.16        8.71      4.02 o
   6  -1   5        3.44       -1.75      4.48 o
   7  -1   5       38.01       42.99      8.69 o
   8  -1   5        1.07       -5.65      8.32 o
  -7   0   5       38.07       24.01     10.84 o
  -6   0   5        2.06       -5.05      6.18 o
  -5   0   5      341.85      329.47      9.97 o
  -4   0   5       27.13       37.39      4.66 o
  -3   0   5      150.68      146.00      8.66 o
  -2   0   5      935.32      889.49     11.81 o
  -1   0   5      365.67      390.99      5.71 o
   0   0   5      920.84     1001.54     11.96 o
   1   0   5     6512.93     6824.24     63.24 o
   2   0   5     1311.01     1362.75     13.33 o
   3   0   5        5.14       10.24      2.00 o
   4   0   5      509.53      495.16      8.32 o
   5   0   5       41.67       48.38      3.94 o
   6   0   5      200.45      204.88      7.10 o
   7   0   5        4.84        8.51      5.75 o
   8   0   5        6.60        7.00      8.21 o
   9   0   5        5.76        8.29      9.23 o
  -7   1   5        3.05       18.98     15.67 o
  -6   1   5       15.14       15.19      7.24 o
  -5   1   5       85.33       83.27      7.37 o
  -4   1   5      104.26      101.90      7.77 o
  -3   1   5        5.24        6.68      3.05 o
  -2   1   5       22.98       22.10      2.63 o
  -1   1   5     1296.39     1243.71     14.83 o
   0   1   5     2306.07     2632.63     25.41 o
   1   1   5      737.97      787.19      8.51 o
   2   1   5     1540.29     1545.22     15.63 o
   3   1   5      473.39      483.13      6.15 o
   4   1   5       88.35      101.22      3.62 o
   5   1   5      136.35      140.07      5.08 o
   6   1   5      121.38      123.70      5.44 o
   7   1   5       34.36       38.43      5.06 o
   8   1   5        2.91        6.23      5.95 o
   9   1   5        2.15       -3.52      6.57 o
  -6   2   5        2.94        2.68      9.05 o
  -5   2   5        2.53       -1.34      5.55 o
  -4   2   5      328.92      331.89     11.37 o
  -3   2   5       60.17       54.13      4.66 o
  -2   2   5      265.26      270.25      5.73 o
  -1   2   5     1364.67     1350.78     14.83 o
   0   2   5      434.99      457.33      6.19 o
   1   2   5     1394.43     1473.48     15.24 o
   2   2   5      189.11      164.74      4.95 o
   3   2   5      605.62      561.57      7.78 o
   4   2   5     1739.88     1720.92     21.21 o
   5   2   5      110.02      111.48      4.73 o
   6   2   5        4.26        0.79      2.74 o
   7   2   5       95.61      100.12      5.72 o
   8   2   5        1.99        1.89      4.57 o
   9   2   5        7.99        6.81      6.14 o
  -6   3   5        0.36       -9.08      9.76 o
  -5   3   5       36.66       32.23     12.60 o
  -4   3   5        1.26       -1.78      6.59 o
  -3   3   5      146.94      150.26      7.56 o
  -2   3   5      904.01      934.66     13.92 o
  -1   3   5        0.62       -2.48      2.48 o
   0   3   5       91.70       82.83      3.50 o
   1   3   5     2877.80     2832.17     26.37 o
   2   3   5      170.89      183.07      4.61 o
   3   3   5       10.51        6.02      1.75 o
   4   3   5      393.01      363.60      5.74 o
   5   3   5      259.33      268.05      6.14 o
   6   3   5      155.61      148.69      5.00 o
   7   3   5       96.43      100.02      6.78 o
   8   3   5        0.72        6.46      4.21 o
   9   3   5       11.43        5.27      5.78 o
  10   3   5       10.43        3.13      6.62 o
  -5   4   5       26.05       13.85      8.66 o
  -4   4   5      141.77      158.60     11.60 o
  -3   4   5       42.80       38.22      7.60 o
  -2   4   5      311.32      288.50     10.35 o
  -1   4   5     1009.21     1029.71     20.86 o
   0   4   5      116.52      115.63      5.62 o
   1   4   5        2.52        0.71      2.15 o
   2   4   5      799.86      778.84     10.11 o
   3   4   5      315.77      330.38      7.00 o
   4   4   5       55.92       53.57      2.50 o
   5   4   5      294.62      299.27      5.57 o
   6   4   5       46.32       42.18      2.88 o
   7   4   5       24.73       25.92      4.53 o
   8   4   5        5.85        8.91      3.90 o
   9   4   5        9.64        9.08      4.56 o
  10   4   5       17.60       19.47      6.65 o
  -4   5   5       16.95       15.37      8.38 o
  -3   5   5       19.89       14.27      7.87 o
  -2   5   5       51.26       58.37     13.55 o
  -1   5   5      423.34      421.01     13.75 o
   0   5   5       14.41       11.15      4.04 o
   1   5   5      428.01      401.57      7.57 o
   2   5   5      248.24      252.86      5.58 o
   3   5   5      189.53      184.15      4.56 o
   4   5   5      352.64      326.18      6.73 o
   5   5   5      195.36      209.27      6.30 o
   6   5   5       22.97       20.77      2.52 o
   7   5   5      115.73      118.20      4.60 o
   8   5   5        3.40        3.81      4.13 o
   9   5   5        0.71       -3.62      3.96 o
  10   5   5        3.07        0.13      4.60 o
  -3   6   5        3.31        6.84     10.18 o
  -2   6   5       15.18        3.98      8.10 o
  -1   6   5       47.58       54.03      7.98 o
   0   6   5      232.27      227.61     11.87 o
   1   6   5      189.59      187.73      7.30 o
   2   6   5        6.14        3.83      3.78 o
   3   6   5        1.42        7.79      3.16 o
   4   6   5      105.79      110.81      6.07 o
   5   6   5      224.16      209.02      5.93 o
   6   6   5        5.47        7.09      2.37 o
   7   6   5       40.12       55.88      2.97 o
   8   6   5        7.63        7.96      2.72 o
   9   6   5        0.99       -1.12      3.43 o
  -2   7   5        1.46       -0.61     10.20 o
  -1   7   5       72.92       78.53     15.76 o
   0   7   5       70.80       96.17      8.98 o
   1   7   5       20.00        9.92      5.55 o
   2   7   5       88.04       88.64      5.69 o
   3   7   5       40.84       27.81      4.36 o
   4   7   5      108.79       78.32      4.26 o
   5   7   5      414.02      442.38      9.44 o
   6   7   5        1.84       -1.59      2.74 o
   7   7   5       14.56       10.72      2.49 o
   8   7   5       28.75       36.13      3.71 o
   9   7   5        2.68       -0.72      3.84 o
  -1   8   5       14.26       13.65      8.71 o
   0   8   5        2.25       -2.69      7.43 o
   1   8   5       20.80       17.39      6.15 o
   2   8   5        4.36        7.40      5.58 o
   3   8   5        6.57        4.96      4.41 o
   4   8   5       82.88       66.06      5.07 o
   5   8   5       16.79       29.22      4.62 o
   6   8   5        0.56        1.34      3.50 o
   7   8   5       27.43       28.34      4.60 o
   8   8   5        1.69        0.51      3.20 o
   9   8   5        0.63        3.09      3.35 o
   1   9   5        0.74        4.46      7.94 o
   2   9   5        4.08        4.29      6.43 o
   3   9   5       17.00       33.06      6.46 o
   4   9   5        1.88        0.99      4.57 o
   5   9   5       29.01       31.90      4.66 o
   6   9   5       12.66       28.29      5.42 o
   7   9   5        0.53        4.63      4.36 o
   8   9   5        7.01       13.42      4.80 o
   4  10   5        0.38       -1.97     10.41 o
   5  10   5       17.46       12.30      5.63 o
  -4  -9   6        1.95       -2.06      8.00 o
  -3  -9   6        0.12       -1.78      7.04 o
  -2  -9   6        2.74       -1.40      6.99 o
  -1  -9   6       13.24       17.05      8.23 o
  -6  -8   6       21.83       30.60     11.20 o
  -5  -8   6       11.74        3.58      5.61 o
  -4  -8   6       16.88       15.23      5.70 o
  -3  -8   6       89.88       89.54     10.11 o
  -2  -8   6        6.31       13.16      6.59 o
  -1  -8   6        2.29       -8.75      9.90 o
   0  -8   6       20.88       23.94      7.85 o
   1  -8   6        0.16        1.30      7.51 o
   2  -8   6        7.64       19.59     15.02 o
  -7  -7   6       15.19       31.56     11.38 o
  -6  -7   6       31.37       42.33      7.24 o
  -5  -7   6        0.29        2.78      5.33 o
  -4  -7   6       63.07       84.71     10.01 o
  -3  -7   6       41.20       44.95      5.85 o
  -2  -7   6        0.59       -4.60      4.60 o
  -1  -7   6      186.64      180.82     10.02 o
   0  -7   6        1.56       -3.57      6.16 o
   1  -7   6        9.87       12.68      6.97 o
   2  -7   6       59.30       45.13     18.46 o
   3  -7   6        3.09        2.98     13.56 o
  -7  -6   6        1.47        0.27      5.98 o
  -6  -6   6        1.10        1.45      5.40 o
  -5  -6   6       26.12       17.97      5.35 o
  -4  -6   6       13.01       17.99      4.46 o
  -3  -6   6       12.20       21.04      4.30 o
  -2  -6   6       66.62       65.53      6.72 o
  -1  -6   6      181.37      181.48     13.05 o
   0  -6   6      205.77      207.83     12.40 o
   1  -6   6        6.00        4.25      4.96 o
   2  -6   6       20.94       21.21      5.76 o
   3  -6   6        7.54        4.78      6.21 o
   4  -6   6        7.45       19.96      9.33 o
   5  -6   6        0.04        6.63      9.91 o
  -7  -5   6        0.84        3.83      6.02 o
  -6  -5   6       93.69       97.13      8.31 o
  -5  -5   6       53.25       54.45      5.31 o
  -4  -5   6        0.69       -1.62      3.89 o
  -3  -5   6      262.04      282.99      8.01 o
  -2  -5   6        8.49        7.15      3.47 o
  -1  -5   6       18.99       19.53      3.89 o
   0  -5   6      365.15      350.06      9.98 o
   1  -5   6       34.80       28.45      5.58 o
   2  -5   6       80.17       74.74      9.59 o
   3  -5   6      118.74      133.38      7.95 o
   4  -5   6        3.36        5.54      7.77 o
   5  -5   6        7.37       -2.03      8.60 o
   6  -5   6        0.36       -5.72     14.43 o
  -7  -4   6       15.21       18.25      7.86 o
  -6  -4   6      102.96      104.62      7.49 o
  -5  -4   6       43.80       45.19      5.17 o
  -4  -4   6       62.51       56.19      4.85 o
  -3  -4   6      323.43      323.53      9.89 o
  -2  -4   6      147.70      142.53      8.48 o
  -1  -4   6      753.93      727.98     10.93 o
   0  -4   6      196.16      198.90      6.02 o
   1  -4   6      218.54      219.50      8.35 o
   2  -4   6      321.04      322.78     10.04 o
   3  -4   6        0.92        4.34      4.45 o
   4  -4   6        5.36       -0.26      7.20 o
   5  -4   6       53.08       60.37     10.55 o
   6  -4   6        0.23       19.34     13.70 o
  -7  -3   6       12.01       11.20      8.19 o
  -6  -3   6       44.83       44.81      7.03 o
  -5  -3   6       23.56       25.00      5.30 o
  -4  -3   6      559.40      558.39     12.40 o
  -3  -3   6      411.75      424.41      9.52 o
  -2  -3   6      937.21      947.59     13.02 o
  -1  -3   6      801.19      805.72     10.66 o
   0  -3   6      257.39      243.64      5.47 o
   1  -3   6        9.21       17.15      2.90 o
   2  -3   6      132.48      142.53      4.82 o
   3  -3   6      481.73      462.39     10.42 o
   4  -3   6       24.10       28.34      7.53 o
   5  -3   6       16.93       17.39      6.40 o
   6  -3   6       23.24       37.13      7.91 o
   7  -3   6        0.67       -3.07     11.90 o
  -7  -2   6       27.21       13.56     18.24 o
  -6  -2   6       35.83       43.56     12.45 o
  -5  -2   6       37.63       49.07      6.92 o
  -4  -2   6       25.31       30.05      4.43 o
  -3  -2   6     2377.41     2359.33     35.23 o
  -2  -2   6      269.27      285.99      7.20 o
  -1  -2   6       18.41       12.55      2.34 o
   0  -2   6     1268.79     1209.26     15.12 o
   1  -2   6      716.44      703.06      9.30 o
   2  -2   6       76.57       78.16      3.34 o
   3  -2   6      934.30      932.90     14.79 o
   4  -2   6       14.34       15.07      3.99 o
   5  -2   6      115.81      115.01      8.18 o
   6  -2   6       23.03       41.70      9.12 o
   7  -2   6        0.37       -0.43      8.67 o
   8  -2   6        8.36        9.28     13.31 o
  -7  -1   6        4.37        1.67      9.54 o
  -6  -1   6       55.54       50.00     10.02 o
  -5  -1   6       10.39        8.81      6.12 o
  -4  -1   6        9.00       14.66      4.26 o
  -3  -1   6      240.44      253.34      7.95 o
  -2  -1   6      778.53      769.47     16.29 o
  -1  -1   6      760.34      739.09     10.41 o
   0  -1   6      730.81      741.71      9.59 o
   1  -1   6     1046.66     1001.98     12.87 o
   2  -1   6      792.71      805.40     10.93 o
   3  -1   6        0.41        0.72      2.04 o
   4  -1   6      154.65      170.26      6.10 o
   5  -1   6      313.44      308.02      9.26 o
   6  -1   6        3.90        9.98      5.57 o
   7  -1   6        2.45       14.29      8.02 o
   8  -1   6        6.40       10.81      8.64 o
  -7   0   6        0.07        5.42     10.10 o
  -6   0   6        0.59       -2.05      8.51 o
  -5   0   6      320.28      341.43     29.43 o
  -4   0   6        5.41       -0.91      4.47 o
  -3   0   6      194.31      187.08      6.66 o
  -2   0   6     1441.19     1440.58     19.21 o
  -1   0   6      593.44      617.71      8.63 o
   0   0   6      451.06      408.40      6.66 o
   1   0   6       91.40       78.80      2.82 o
   2   0   6      210.80      198.42      4.96 o
   3   0   6     3254.08     3274.33     36.14 o
   4   0   6        6.17       10.58      2.65 o
   5   0   6      164.44      159.44      6.02 o
   6   0   6      267.75      282.17      8.38 o
   7   0   6        0.85       -0.71      5.91 o
   8   0   6        1.59        1.37      7.94 o
   9   0   6       14.34       14.70      9.99 o
  -6   1   6       63.36       85.17     17.01 o
  -5   1   6       91.77       86.20      8.64 o
  -4   1   6       96.02       99.57      8.21 o
  -3   1   6      505.03      499.81     11.27 o
  -2   1   6       65.27       76.79      3.85 o
  -1   1   6       24.58       25.19      2.81 o
   0   1   6     2013.25     1988.59     21.27 o
   1   1   6      181.08      165.78      3.88 o
   2   1   6      501.66      597.13      7.63 o
   3   1   6     1992.23     1919.07     21.31 o
   4   1   6      426.13      452.29      9.86 o
   5   1   6      245.10      246.93      5.91 o
   6   1   6      209.22      198.19      7.60 o
   7   1   6       29.34       34.78      5.26 o
   8   1   6       18.01       25.35      7.87 o
   9   1   6        0.07        0.80      7.93 o
  -6   2   6       10.02        4.50     10.39 o
  -5   2   6       14.69       26.10     11.53 o
  -4   2   6       14.44       12.25      5.85 o
  -3   2   6       69.28       65.94      6.20 o
  -2   2   6      844.49      840.37     11.51 o
  -1   2   6        2.97       -0.90      2.60 o
   0   2   6      262.38      255.06      7.63 o
   1   2   6      756.87      715.00     10.01 o
   2   2   6      570.01      623.01      8.45 o
   3   2   6       20.56       28.59      2.47 o
   4   2   6      670.44      660.33      9.39 o
   5   2   6      172.48      171.87      5.72 o
   6   2   6       45.67       53.17      4.80 o
   7   2   6       16.88       24.40      4.63 o
   8   2   6       17.34       13.84      7.28 o
   9   2   6        3.61       12.22      6.58 o
  -5   3   6       93.63       87.42     10.20 o
  -4   3   6       14.01        4.00      7.00 o
  -3   3   6        6.37        4.09      6.15 o
  -2   3   6      253.18      251.78      8.60 o
  -1   3   6       65.87       68.02      4.10 o
   0   3   6     1186.62     1193.23     16.09 o
   1   3   6     1380.66     1365.97     17.13 o
   2   3   6      392.70      381.25      7.45 o
   3   3   6      924.20      928.47     12.79 o
   4   3   6      298.28      276.78      5.46 o
   5   3   6       34.92       28.44      2.70 o
   6   3   6      360.31      356.38      8.99 o
   7   3   6       10.49        4.42      3.83 o
   8   3   6        0.14        7.55      4.32 o
   9   3   6       32.06       32.40      6.40 o
  10   3   6        8.70       11.89      6.89 o
  -5   4   6       33.28       32.56     11.67 o
  -4   4   6       18.63       20.15      8.19 o
  -3   4   6        9.88        3.19      6.82 o
  -2   4   6       24.73       27.73      5.79 o
  -1   4   6       14.19       16.98      4.59 o
   0   4   6     1914.22     1890.76     25.38 o
   1   4   6      113.91      121.99      4.27 o
   2   4   6      529.26      518.52     10.10 o
   3   4   6      553.92      539.94      9.32 o
   4   4   6      159.96      151.25      4.19 o
   5   4   6       35.87       36.41      3.04 o
   6   4   6      297.35      305.55      6.94 o
   7   4   6       25.77       26.24      4.51 o
   8   4   6       14.03        9.44      4.17 o
   9   4   6        4.63       11.86      4.72 o
  10   4   6        2.46        9.74      6.14 o
  -4   5   6       21.22       27.86     13.14 o
  -3   5   6        0.69        0.47      7.60 o
  -2   5   6       80.64       92.10      7.95 o
  -1   5   6        4.23        4.18      5.35 o
   0   5   6        7.69        2.88      4.41 o
   1   5   6      946.47      932.85     16.25 o
   2   5   6       10.97       10.10      3.42 o
   3   5   6        2.67        1.40      2.96 o
   4   5   6      434.60      460.27     10.09 o
   5   5   6       34.64       32.98      3.39 o
   6   5   6      117.29      100.09      4.11 o
   7   5   6      106.79      115.30      5.07 o
   8   5   6        4.06       -3.55      3.55 o
   9   5   6       10.07        2.52      4.19 o
  10   5   6        2.95       12.93      5.06 o
  -3   6   6        2.22        6.86     18.30 o
  -2   6   6       86.18       70.35     11.79 o
  -1   6   6        3.09        4.19      6.93 o
   0   6   6       33.40       28.24      6.22 o
   1   6   6       61.42       75.44      8.35 o
   2   6   6       41.89       44.21      4.83 o
   3   6   6      252.90      205.35      6.90 o
   4   6   6      180.18      196.63      6.49 o
   5   6   6        9.10        7.32      3.14 o
   6   6   6      123.89      109.61      4.28 o
   7   6   6        1.31        3.98      2.82 o
   8   6   6        0.64       -3.63      3.63 o
   9   6   6       22.13       20.46      4.11 o
  -2   7   6        0.05       -5.32     10.07 o
  -1   7   6       58.40       74.40     10.03 o
   0   7   6        6.30        8.08      6.97 o
   1   7   6        3.09       -2.89      5.51 o
   2   7   6      114.46      119.79      7.64 o
   3   7   6       12.08       15.27      4.33 o
   4   7   6        0.42       -3.52      4.32 o
   5   7   6        0.23       -0.18      4.47 o
   6   7   6        0.65       -0.57      3.08 o
   7   7   6       77.55       68.72      3.74 o
   8   7   6        0.46       -2.94      2.94 o
   9   7   6       10.85       10.98      7.12 o
   0   8   6        0.20       -1.17      7.72 o
   1   8   6       87.25       94.10      9.98 o
   2   8   6       41.59       56.45      6.96 o
   3   8   6        2.81        2.98      5.34 o
   4   8   6       37.17       51.12      5.15 o
   5   8   6        0.28        1.58      4.47 o
   6   8   6       76.62       61.88      4.87 o
   7   8   6      101.84      112.47      5.15 o
   8   8   6        0.07        2.22      4.04 o
   1   9   6        0.23       -5.24     12.64 o
   2   9   6        0.39        0.96      7.38 o
   3   9   6       37.85       33.91      6.78 o
   4   9   6       13.15       20.30      5.96 o
   5   9   6        4.98        8.29      5.35 o
   6   9   6        2.65        8.10      5.37 o
   7   9   6        0.02       -4.76      7.79 o
  -5  -8   7       37.04       40.61      9.05 o
  -4  -8   7        0.02        0.26      5.83 o
  -3  -8   7        0.04       -1.94      7.00 o
  -2  -8   7       10.32        5.85     13.13 o
  -1  -8   7        9.29       10.24      7.13 o
   0  -8   7        5.93        5.25      7.31 o
   1  -8   7       22.97       16.89     15.31 o
  -6  -7   7       18.18        6.65      9.46 o
  -5  -7   7        4.76        0.08      5.66 o
  -4  -7   7       62.45       76.19      7.51 o
  -3  -7   7        1.64       -5.11      5.16 o
  -2  -7   7        0.52       -2.18      5.77 o
  -1  -7   7       52.83       57.67      7.87 o
   0  -7   7        0.64       -6.69      6.69 o
   1  -7   7       34.28       35.00      7.64 o
   2  -7   7       21.30       27.13      9.05 o
   3  -7   7       10.45       13.31     14.55 o
  -6  -6   7        0.18       -5.15      5.15 o
  -5  -6   7        3.98        8.25      5.50 o
  -4  -6   7      130.07      116.88      7.45 o
  -3  -6   7        1.58        0.63      4.71 o
  -2  -6   7      111.29      126.01      7.44 o
  -1  -6   7       64.20       57.38      6.22 o
   0  -6   7        3.18        4.47      5.64 o
   1  -6   7      185.82      173.75     10.33 o
   2  -6   7        1.84        1.59      5.72 o
   3  -6   7        1.93        2.71      6.73 o
   4  -6   7       54.79       62.85     16.27 o
  -7  -5   7        2.92        0.60     11.03 o
  -6  -5   7       27.85       26.11      7.72 o
  -5  -5   7        8.41        8.11      5.43 o
  -4  -5   7       43.98       54.98      6.62 o
  -3  -5   7       81.59       75.48      6.23 o
  -2  -5   7      246.72      239.69     10.57 o
  -1  -5   7        8.40       15.32      4.49 o
   0  -5   7        1.83        9.80      4.57 o
   1  -5   7       38.41       49.44      6.80 o
   2  -5   7      175.19      160.71      9.52 o
   3  -5   7        7.99        4.44      7.39 o
   4  -5   7       11.94        8.48      9.28 o
   5  -5   7       12.42       12.05      9.50 o
  -7  -4   7       24.99       37.28      8.60 o
  -6  -4   7       48.79       54.16      6.95 o
  -5  -4   7       10.23       -0.25      5.27 o
  -4  -4   7      375.44      391.26     13.96 o
  -3  -4   7       27.81       29.55      5.92 o
  -2  -4   7        2.37       -0.79      3.61 o
  -1  -4   7      647.78      640.75     12.27 o
   0  -4   7       33.82       29.15      4.36 o
   1  -4   7       76.88       83.66      5.86 o
   2  -4   7      512.69      502.12     14.98 o
   3  -4   7       10.53        4.35      6.81 o
   4  -4   7       35.74       35.17      8.59 o
   5  -4   7       18.18       21.52     17.69 o
   6  -4   7        3.94        8.58     13.23 o
  -7  -3   7       53.12       27.22     26.36 o
  -6  -3   7        0.82       -0.62      6.69 o
  -5  -3   7       35.88       40.83      6.15 o
  -4  -3   7       59.63       49.52      6.80 o
  -3  -3   7        6.02        6.77      3.90 o
  -2  -3   7     1098.54     1062.64     17.35 o
  -1  -3   7      271.37      270.21      6.50 o
   0  -3   7     1063.15     1055.10     17.46 o
   1  -3   7      464.67      452.09     10.52 o
   2  -3   7      144.13      161.32      9.57 o
   3  -3   7       45.85       47.64      5.41 o
   4  -3   7      269.85      270.13     13.41 o
   5  -3   7        0.30        4.45      6.33 o
   6  -3   7        3.26        1.53     11.48 o
   7  -3   7       14.75        7.37     14.30 o
  -7  -2   7        1.12        1.78      9.33 o
  -6  -2   7      128.51       98.36     23.20 o
  -5  -2   7        8.66        3.38      8.01 o
  -4  -2   7        0.49        9.90      4.99 o
  -3  -2   7       87.49       81.62      5.34 o
  -2  -2   7      242.94      244.57      6.98 o
  -1  -2   7     1483.03     1465.26     19.99 o
   0  -2   7      714.47      729.72     10.94 o
   1  -2   7      734.85      730.51     11.36 o
   2  -2   7      558.46      546.70      8.54 o
   3  -2   7        0.34        0.66      3.04 o
   4  -2   7       68.04       74.00      5.95 o
   5  -2   7      268.62      294.28     19.57 o
   6  -2   7        3.40       -7.09      7.09 o
   7  -2   7        0.52       -4.17      8.96 o
   8  -2   7       13.34        7.78     14.37 o
  -7  -1   7       13.73        9.19     13.51 o
  -6  -1   7       59.59       35.28     14.46 o
  -5  -1   7       16.63        2.69      8.02 o
  -4  -1   7      290.32      274.37     11.92 o
  -3  -1   7      182.05      197.99      8.25 o
  -2  -1   7       10.41        9.17      2.79 o
  -1  -1   7     1776.54     1737.97     21.12 o
   0  -1   7       31.04       26.00      2.79 o
   1  -1   7       51.16       51.66      3.29 o
   2  -1   7     1492.72     1484.71     18.24 o
   3  -1   7      141.93      136.65      5.89 o
   4  -1   7      247.04      259.44      7.87 o
   5  -1   7      213.71      223.08      8.66 o
   6  -1   7       39.50       34.46      8.01 o
   7  -1   7       42.85       51.26      9.73 o
   8  -1   7        8.96       14.95     14.06 o
  -6   0   7        0.58       -5.23      9.27 o
  -5   0   7        2.71       -1.03      8.76 o
  -4   0   7      137.78      143.05     15.07 o
  -3   0   7      409.91      421.56     11.34 o
  -2   0   7       30.11       43.32      3.79 o
  -1   0   7      478.26      501.80      8.27 o
   0   0   7      618.46      578.80      8.64 o
   1   0   7      451.21      469.55      7.37 o
   2   0   7      147.24      145.98      4.45 o
   3   0   7      402.90      366.07     10.01 o
   4   0   7      196.82      192.65      5.86 o
   5   0   7       64.94       71.63      4.93 o
   6   0   7        5.37        3.83      6.74 o
   7   0   7      110.43      124.69     12.25 o
   8   0   7       10.60        9.48      8.64 o
   9   0   7        5.68        2.63      9.80 o
  -6   1   7       32.04       43.21     17.77 o
  -5   1   7        1.86       -3.07     14.50 o
  -4   1   7       11.37        2.94      6.20 o
  -3   1   7      924.59      933.37     27.10 o
  -2   1   7       34.05       33.91      4.51 o
  -1   1   7      282.89      286.04      6.45 o
   0   1   7     1488.87     1494.33     17.19 o
   1   1   7      523.82      532.61      8.94 o
   2   1   7      544.96      525.26      7.87 o
   3   1   7      356.75      332.78      6.57 o
   4   1   7       14.26       19.00      3.43 o
   5   1   7      982.60      987.64     18.28 o
   6   1   7        4.75        5.78      4.47 o
   7   1   7       16.13       11.47      5.77 o
   8   1   7       78.93       91.34      8.31 o
   9   1   7        0.54       -3.83      8.51 o
  -5   2   7       10.21        8.97     10.00 o
  -4   2   7       94.48      108.53     17.80 o
  -3   2   7       79.28       82.92      8.26 o
  -2   2   7      136.06      131.53      8.35 o
  -1   2   7      743.79      745.65     11.77 o
   0   2   7       13.71        8.89      3.26 o
   1   2   7       54.91       39.35      3.73 o
   2   2   7     1773.07     1746.83     20.99 o
   3   2   7      141.07      137.53      4.38 o
   4   2   7       91.64       97.06      3.89 o
   5   2   7      520.07      504.09     10.16 o
   6   2   7       97.70      116.60      6.01 o
   7   2   7       44.98       43.24      5.60 o
   8   2   7       15.13       18.67      6.30 o
   9   2   7        4.49       -0.99      6.84 o
  -5   3   7       17.55        6.46     10.38 o
  -4   3   7       10.73        0.46      7.30 o
  -3   3   7      155.43      159.85     10.73 o
  -2   3   7      140.09      136.23      9.70 o
  -1   3   7       66.11       71.96      5.68 o
   0   3   7      321.01      318.87     11.52 o
   1   3   7       70.07       76.89      3.99 o
   2   3   7       63.32       63.29      4.13 o
   3   3   7     1484.22     1462.85     18.18 o
   4   3   7      132.02      138.69      4.33 o
   5   3   7       23.49       26.56      3.67 o
   6   3   7      116.97      131.35      6.83 o
   7   3   7       46.38       48.38      5.05 o
   8   3   7       17.98       20.40      4.95 o
   9   3   7        7.69        6.80      6.13 o
  -4   4   7        0.77        3.36      8.16 o
  -3   4   7      152.32      131.79     10.85 o
  -2   4   7        0.90       -1.70      5.65 o
  -1   4   7       15.78       22.64      5.70 o
   0   4   7      296.47      288.86     10.24 o
   1   4   7      170.28      174.07      9.05 o
   2   4   7     1340.87     1293.00     22.07 o
   3   4   7       70.49       69.08      4.50 o
   4   4   7      426.39      428.43      8.11 o
   5   4   7      375.18      359.95      9.54 o
   6   4   7      151.59      159.56      6.14 o
   7   4   7        5.23        4.82      4.41 o
   8   4   7       72.93       80.35      5.65 o
   9   4   7        1.63       10.76      4.98 o
  -3   5   7       26.14       41.53     11.58 o
  -2   5   7       61.65       69.25      9.51 o
  -1   5   7        6.20        4.60      5.94 o
   0   5   7        4.28        2.15      4.64 o
   1   5   7       22.67       23.57      4.83 o
   2   5   7      198.05      192.89      7.86 o
   3   5   7      188.71      179.98      7.37 o
   4   5   7       44.12       50.44      4.78 o
   5   5   7      211.79      205.97      6.48 o
   6   5   7       35.66       40.14      4.23 o
   7   5   7        5.77        4.21      4.46 o
   8   5   7       16.29       19.02      4.77 o
   9   5   7       16.11       13.92      4.70 o
  -2   6   7       21.23       27.91     16.51 o
  -1   6   7        0.77       -4.05      7.40 o
   0   6   7      261.20      243.69     12.62 o
   1   6   7       55.94       69.57      6.83 o
   2   6   7        6.61       18.98      4.66 o
   3   6   7      154.40      162.14      8.81 o
   4   6   7        2.47        9.02      4.47 o
   5   6   7       94.39       75.16      5.16 o
   6   6   7      249.54      257.65      8.42 o
   7   6   7        0.31        3.71      3.62 o
   8   6   7       15.75       17.37      4.55 o
   9   6   7        1.95        8.32      4.35 o
  -1   7   7        7.81        9.65     10.26 o
   0   7   7       51.79       56.47      9.14 o
   1   7   7        5.73        2.98      7.63 o
   2   7   7       33.95       23.14      7.46 o
   3   7   7       42.81       47.35      5.44 o
   4   7   7       36.20       40.00      5.49 o
   5   7   7       29.19       16.13      5.39 o
   6   7   7       65.01       88.27      5.44 o
   7   7   7       35.00       32.91      7.37 o
   8   7   7        8.28       12.35      3.86 o
   9   7   7        5.49        1.77      5.85 o
   0   8   7        7.85       -7.34     10.11 o
   1   8   7       51.55       67.44     10.33 o
   2   8   7        2.25       -3.82      5.89 o
   3   8   7        3.78       -5.44      5.81 o
   4   8   7       36.27       47.18      8.84 o
   5   8   7        1.20       -1.87      5.51 o
   6   8   7        0.86        7.14      4.53 o
   7   8   7        3.89       10.95      4.71 o
   8   8   7        7.06       11.74      5.05 o
   2   9   7        0.97       -2.74     11.90 o
   3   9   7        8.26        6.05      6.63 o
   4   9   7        9.51        8.41      6.28 o
   5   9   7       32.74       33.15      7.41 o
   6   9   7       55.41       65.14      7.13 o
   7   9   7        0.05       -5.03      6.41 o
  -3  -8   8       73.98       90.99      9.68 o
  -2  -8   8       10.62       -3.61      7.32 o
  -1  -8   8        2.39        7.24     13.21 o
   0  -8   8       19.94       16.34     13.76 o
  -5  -7   8        0.88        1.97     11.00 o
  -4  -7   8        2.27       -1.04      6.98 o
  -3  -7   8       36.96       40.27      8.27 o
  -2  -7   8        0.78       -5.86      6.78 o
  -1  -7   8        0.19       -3.54      6.77 o
   0  -7   8       12.22        6.81      7.50 o
   1  -7   8        6.33       -0.78      8.76 o
   2  -7   8        5.02       -2.31     22.40 o
  -6  -6   8        8.10       21.79     12.82 o
  -5  -6   8      136.66      160.51     14.67 o
  -4  -6   8       27.73       16.93      5.83 o
  -3  -6   8        7.02        5.15      5.40 o
  -2  -6   8      134.69      146.22     16.82 o
  -1  -6   8        6.46       -3.05      7.08 o
   0  -6   8        3.28        0.93      6.48 o
   1  -6   8      100.12      112.42      9.62 o
   2  -6   8        4.96        6.88      8.32 o
   3  -6   8       18.50       15.85     15.53 o
   4  -6   8        0.47      -14.05     14.05 o
  -6  -5   8       19.62       17.55      7.98 o
  -5  -5   8      128.84      148.92     10.65 o
  -4  -5   8        2.63        3.04      6.48 o
  -3  -5   8       41.18       40.86      6.24 o
  -2  -5   8      142.15      160.65      8.82 o
  -1  -5   8       45.94       52.54      6.79 o
   0  -5   8      217.11      225.55     10.66 o
   1  -5   8      122.04      125.78      9.07 o
   2  -5   8        0.88       -2.98      6.06 o
   3  -5   8       92.10       81.46     10.73 o
   4  -5   8        1.93        3.37      8.97 o
   5  -5   8        0.47       -6.10     14.87 o
  -6  -4   8        0.36        1.87      7.56 o
  -5  -4   8        2.68       -6.51      6.51 o
  -4  -4   8      175.54      195.00     12.54 o
  -3  -4   8       16.06       11.23      7.33 o
  -2  -4   8       51.41       57.12      6.29 o
  -1  -4   8       22.58       27.89      5.32 o
   0  -4   8      215.18      228.98      8.96 o
   1  -4   8      267.27      264.27     11.19 o
   2  -4   8        3.82       15.45      5.86 o
   3  -4   8       40.16       47.97      8.70 o
   4  -4   8       99.93       93.09     11.00 o
   5  -4   8        4.05        4.59      9.19 o
   6  -4   8        2.20       -5.06     13.09 o
  -6  -3   8        0.60        6.66      7.68 o
  -5  -3   8      100.43      118.03     14.38 o
  -4  -3   8      125.45      123.25     12.14 o
  -3  -3   8       27.76       25.58      8.94 o
  -2  -3   8      414.43      408.58     11.34 o
  -1  -3   8      189.85      198.03     11.54 o
   0  -3   8      287.10      278.21      9.38 o
   1  -3   8      490.25      506.29     12.12 o
   2  -3   8      265.98      255.70      9.49 o
   3  -3   8       89.88       92.24     10.68 o
   4  -3   8      333.42      368.76     14.02 o
   5  -3   8        5.62       -5.01      7.55 o
   6  -3   8       16.93       10.58     13.67 o
   7  -3   8        5.38       54.78     15.64 o
  -6  -2   8       17.03       11.78      9.96 o
  -5  -2   8       92.85       79.76     10.90 o
  -4  -2   8       48.99       45.35     10.54 o
  -3  -2   8       31.56       36.18      5.41 o
  -2  -2   8      633.11      630.58     14.45 o
  -1  -2   8        7.62       -0.44      3.96 o
   0  -2   8      202.87      194.02      6.32 o
   1  -2   8       25.73       21.55      3.51 o
   2  -2   8      621.87      584.53     12.03 o
   3  -2   8      577.73      583.06     14.05 o
   4  -2   8       63.92       65.38      6.97 o
   5  -2   8        9.69       10.92      7.37 o
   6  -2   8       51.97       48.33      9.65 o
   7  -2   8        8.72        4.28     13.43 o
  -6  -1   8        1.53       13.86     10.41 o
  -5  -1   8        4.17       12.89      8.82 o
  -4  -1   8      383.54      372.55     26.22 o
  -3  -1   8        5.36        6.96      5.73 o
  -2  -1   8       98.16       81.91      6.12 o
  -1  -1   8      951.70      944.96     15.05 o
   0  -1   8      258.61      252.81      6.19 o
   1  -1   8      528.01      502.26     12.33 o
   2  -1   8      333.42      328.84      8.13 o
   3  -1   8       67.46       79.07      4.61 o
   4  -1   8      524.93      551.18     13.40 o
   5  -1   8        0.83        7.57      5.44 o
   6  -1   8       13.44       12.53     14.43 o
   7  -1   8       61.47       76.67     10.51 o
   8  -1   8        1.05       23.31     10.38 o
  -6   0   8        2.08      -14.37     14.37 o
  -5   0   8       24.57       17.75     14.34 o
  -4   0   8       82.67       85.39     17.84 o
  -3   0   8       36.07       39.43      6.21 o
  -2   0   8      798.18      766.15     23.81 o
  -1   0   8       29.65       34.17      4.65 o
   0   0   8      122.90      128.12      4.51 o
   1   0   8     1379.07     1402.03     17.92 o
   2   0   8       40.32       34.60      3.27 o
   3   0   8       58.17       58.15      4.57 o
   4   0   8      777.00      747.13     15.47 o
   5   0   8       23.42       30.19      5.07 o
   6   0   8       43.52       42.94      6.58 o
   7   0   8        6.28       14.00      8.00 o
   8   0   8        1.82        3.47      8.76 o
  -5   1   8       12.43       19.77     15.24 o
  -4   1   8        8.31       13.06     11.84 o
  -3   1   8       24.68       23.78      6.38 o
  -2   1   8       71.19       76.62      7.12 o
  -1   1   8      813.08      757.62     16.34 o
   0   1   8        5.21        2.86      3.35 o
   1   1   8      258.22      249.00      6.30 o
   2   1   8      963.91      948.40     13.23 o
   3   1   8      134.70      147.76      5.20 o
   4   1   8       26.11       21.73      4.48 o
   5   1   8      132.95      139.13     12.44 o
   6   1   8       13.58       11.75      5.64 o
   7   1   8       38.05       46.17      6.81 o
   8   1   8        0.16        9.38      7.58 o
   9   1   8        8.58       14.92     11.11 o
  -5   2   8       11.07       29.56     16.12 o
  -4   2   8       94.92      110.75     12.36 o
  -3   2   8        7.56       -0.34      8.04 o
  -2   2   8       66.31       69.94     14.74 o
  -1   2   8     1086.62     1053.61     29.92 o
   0   2   8       97.53       97.34      5.72 o
   1   2   8       84.06       82.60      5.11 o
   2   2   8      421.54      413.37      8.52 o
   3   2   8       80.76       75.96      4.84 o
   4   2   8      853.28      848.92     14.49 o
   5   2   8      166.36      162.46      7.90 o
   6   2   8        6.08        7.33      5.22 o
   7   2   8      110.84      105.63      7.88 o
   8   2   8        0.58       -5.71      5.71 o
   9   2   8        0.03        6.25      7.12 o
  -4   3   8       53.47       44.46     11.45 o
  -3   3   8       91.50       73.09     11.22 o
  -2   3   8       32.41       52.51     18.70 o
  -1   3   8       24.21       29.61      8.76 o
   0   3   8      186.93      191.08      8.49 o
   1   3   8      678.57      671.02     13.22 o
   2   3   8        2.69        1.36      4.33 o
   3   3   8       26.19       29.24      4.06 o
   4   3   8      161.22      167.94      9.72 o
   5   3   8      225.53      218.25      7.87 o
   6   3   8       78.40       65.65      7.09 o
   7   3   8      153.64      160.02      8.76 o
   8   3   8       27.87       27.83      6.26 o
   9   3   8        3.75        2.25      6.13 o
  -4   4   8       11.48       21.05     12.51 o
  -3   4   8       58.13       69.61      9.97 o
  -2   4   8       29.63       35.15      8.27 o
  -1   4   8      214.49      211.90     11.75 o
   0   4   8       46.12       40.45      6.94 o
   1   4   8      237.93      234.24      9.29 o
   2   4   8      291.10      305.95      8.88 o
   3   4   8      186.18      181.29      8.48 o
   4   4   8      380.36      357.21     11.86 o
   5   4   8      124.08      115.37      5.91 o
   6   4   8      267.23      262.55      8.46 o
   7   4   8       18.42       18.57      5.19 o
   8   4   8       63.42       78.72     10.53 o
   9   4   8        0.34       -3.54      5.93 o
  -3   5   8        0.22        1.60     10.88 o
  -2   5   8        1.64       10.05     10.08 o
  -1   5   8      234.66      227.31     15.08 o
   0   5   8        1.78       -1.60      6.81 o
   1   5   8        0.84       -1.33      6.24 o
   2   5   8      160.61      156.79     13.18 o
   3   5   8        2.40        4.39      4.61 o
   4   5   8      141.01      134.37      6.66 o
   5   5   8       21.40       29.65      4.69 o
   6   5   8        0.81       -3.93      3.93 o
   7   5   8      106.74      109.60      5.85 o
   8   5   8        4.35        6.26      5.12 o
   9   5   8        0.22        7.14      4.90 o
  -2   6   8        0.92       -7.89     10.78 o
  -1   6   8        4.71       -3.67      9.08 o
   0   6   8       41.66       50.11      8.50 o
   1   6   8       23.17        7.55      6.82 o
   2   6   8       10.35       -1.67      6.46 o
   3   6   8      105.01      131.74      9.03 o
   4   6   8       55.43       63.69      6.82 o
   5   6   8        6.64        4.09      4.51 o
   6   6   8        4.54        4.03      4.27 o
   7   6   8        9.95       10.62      4.32 o
   8   6   8       14.04       15.73      5.10 o
   9   6   8        0.37        0.56      4.65 o
   0   7   8       23.20       18.11      8.98 o
   1   7   8        3.75        0.93      7.40 o
   2   7   8      117.76      111.97      8.32 o
   3   7   8        2.00        8.13      6.75 o
   4   7   8        0.26        2.34      6.23 o
   5   7   8      107.73      125.18     10.66 o
   6   7   8        0.88        3.52      4.52 o
   7   7   8        7.40        5.34      4.44 o
   8   7   8       53.98       65.17      6.78 o
   1   8   8        9.46       15.35     10.36 o
   2   8   8        1.79        8.02      8.85 o
   3   8   8       28.84       26.26      8.06 o
   4   8   8        9.15        8.37      7.15 o
   5   8   8       15.86       29.34      8.63 o
   6   8   8        0.16        2.05      4.98 o
   7   8   8       22.62       23.47      5.13 o
   5   9   8        0.32       -5.51     11.19 o
  -3  -7   9       69.38       54.31      9.07 o
  -2  -7   9        0.37        2.48      7.39 o
  -1  -7   9       40.58       48.70     11.20 o
   0  -7   9       35.13       40.40      9.24 o
   1  -7   9        0.32       -7.46      9.53 o
  -5  -6   9        3.88        9.93     12.40 o
  -4  -6   9        4.04        7.27      7.40 o
  -3  -6   9       12.03       14.13      7.39 o
  -2  -6   9        5.60        6.81      9.20 o
  -1  -6   9       93.60       70.65      9.00 o
   0  -6   9       16.47       21.64      8.87 o
   1  -6   9        6.11       27.97     13.47 o
   2  -6   9       20.73       15.19     11.09 o
   3  -6   9        4.47       -1.56      9.41 o
  -5  -5   9       65.02       52.92      9.26 o
  -4  -5   9       35.65       28.51      8.14 o
  -3  -5   9      224.44      232.87     14.12 o
  -2  -5   9        7.47       -1.20      7.28 o
  -1  -5   9       10.13       10.39      8.00 o
   0  -5   9      152.02      165.51     14.42 o
   1  -5   9        1.17        2.91      6.17 o
   2  -5   9       40.81       31.35      8.84 o
   3  -5   9      109.77      114.86     12.70 o
   4  -5   9        0.55       -3.04      9.22 o
  -5  -4   9        2.08       -4.06      7.00 o
  -4  -4   9        0.11        9.99      8.32 o
  -3  -4   9      186.64      198.20     13.65 o
  -2  -4   9       25.63       24.67      7.94 o
  -1  -4   9       19.12       14.88      6.23 o
   0  -4   9      116.77      108.71      8.48 o
   1  -4   9       16.00       13.49      6.29 o
   2  -4   9      183.30      182.85     12.73 o
   3  -4   9        9.94       20.32      8.15 o
   4  -4   9        3.18       -6.43      8.16 o
   5  -4   9       43.58       42.97     14.41 o
  -5  -3   9      151.66      135.14     19.55 o
  -4  -3   9        0.66       -9.05      9.05 o
  -3  -3   9        0.94        3.30      7.41 o
  -2  -3   9      276.23      275.55     11.78 o
  -1  -3   9      202.71      197.15     10.24 o
   0  -3   9       48.45       39.80      6.65 o
   1  -3   9      371.39      372.47     16.56 o
   2  -3   9        6.21       -0.18      5.56 o
   3  -3   9      102.87       91.12      9.90 o
   4  -3   9       77.99       63.98      9.97 o
   5  -3   9       15.50       21.65      8.83 o
   6  -3   9       91.86       93.78     16.99 o
  -5  -2   9       45.07       26.19     14.67 o
  -4  -2   9       37.52       27.74      9.16 o
  -3  -2   9      349.77      341.31     23.58 o
  -2  -2   9      151.27      149.63      9.23 o
  -1  -2   9      108.99      105.00      7.88 o
   0  -2   9      751.80      740.62     19.07 o
   1  -2   9      120.97      119.31      6.96 o
   2  -2   9       30.88       20.91      4.92 o
   3  -2   9      115.33      118.13     17.96 o
   4  -2   9       69.84       71.83      7.75 o
   5  -2   9      106.96      109.92      9.10 o
   6  -2   9       71.30      101.70     12.04 o
   7  -2   9        2.99        3.85     13.88 o
  -5  -1   9        4.22       -3.56     12.60 o
  -4  -1   9       51.33       51.26     10.53 o
  -3  -1   9      190.02      190.79     11.00 o
  -2  -1   9      115.34       96.99      8.16 o
  -1  -1   9        0.41       -2.25      5.43 o
   0  -1   9      293.65      295.30     10.20 o
   1  -1   9      482.50      454.01     12.32 o
   2  -1   9       53.47       61.69      5.71 o
   3  -1   9       27.92       34.76      6.18 o
   4  -1   9      110.92      118.03      8.39 o
   5  -1   9       95.24      102.90      8.47 o
   6  -1   9        0.46       -7.35      7.35 o
   7  -1   9        2.99       19.13      9.67 o
   8  -1   9        7.22       10.96     10.23 o
  -5   0   9      108.67      144.54     21.47 o
  -4   0   9        8.50        9.98     12.42 o
  -3   0   9        1.80        0.64      6.38 o
  -2   0   9      599.19      567.67     21.67 o
  -1   0   9       48.51       60.45      6.12 o
   0   0   9      115.01      102.72      6.83 o
   1   0   9      611.94      619.81     13.23 o
   2   0   9      238.78      237.81      7.84 o
   3   0   9      488.32      468.57     18.47 o
   4   0   9      177.85      161.66      7.73 o
   5   0   9       44.87       49.02      6.01 o
   6   0   9      120.42      112.44     10.89 o
   7   0   9        2.08        2.34      8.61 o
   8   0   9        0.10        9.00      9.59 o
  -5   1   9       42.88       26.96     17.71 o
  -4   1   9       81.37       57.51     16.27 o
  -3   1   9       58.28       55.13      9.37 o
  -2   1   9      261.27      256.17     13.95 o
  -1   1   9       58.24       78.04      7.70 o
   0   1   9      402.26      421.88     12.18 o
   1   1   9       91.48       90.66      9.87 o
   2   1   9      108.48      106.28      7.57 o
   3   1   9      917.18      890.77     15.70 o
   4   1   9       19.24       25.27      4.90 o
   5   1   9       43.46       40.63      8.98 o
   6   1   9      181.81      180.06      9.68 o
   7   1   9       28.34       18.50      6.68 o
   8   1   9        0.90       -2.60      8.06 o
  -4   2   9       43.14       44.99     11.30 o
  -3   2   9       75.35       86.13     11.39 o
  -2   2   9       82.25       87.97     10.71 o
  -1   2   9      110.64      112.59      9.77 o
   0   2   9       72.94       90.55      8.03 o
   1   2   9      605.77      606.00     36.32 o
   2   2   9        6.88        0.35      4.55 o
   3   2   9       62.82       57.36      4.88 o
   4   2   9      282.92      277.60      8.16 o
   5   2   9       35.32       31.46      6.34 o
   6   2   9       17.09       15.42      5.71 o
   7   2   9       34.55       45.65      6.82 o
   8   2   9        4.28       -2.47      6.08 o
   9   2   9        6.11       10.32      8.81 o
  -4   3   9        2.85       -5.42     14.44 o
  -3   3   9        1.69        0.91     11.21 o
  -2   3   9      310.08      320.34     19.65 o
  -1   3   9       10.06       14.61      6.88 o
   0   3   9        8.52        7.52      8.40 o
   1   3   9      410.92      409.05     11.91 o
   2   3   9       61.33       61.78      8.84 o
   3   3   9      195.12      200.76     10.16 o
   4   3   9      409.11      389.75     10.67 o
   5   3   9        6.11        6.77      4.41 o
   6   3   9       26.21       24.97      5.70 o
   7   3   9        1.49        2.53      5.60 o
   8   3   9        7.06       -5.09      6.00 o
   9   3   9       52.59       44.04      7.90 o
  -3   4   9        0.05       -2.49     13.92 o
  -2   4   9       28.19       30.12     10.12 o
  -1   4   9      100.07      108.24     12.14 o
   0   4   9      143.58      149.60     10.42 o
   1   4   9       17.30       19.67      6.65 o
   2   4   9      198.17      195.79     12.16 o
   3   4   9      345.85      332.36     10.38 o
   4   4   9        0.63        5.21      4.43 o
   5   4   9      114.97      110.09      6.46 o
   6   4   9        3.01        0.80      4.47 o
   7   4   9        1.16        2.39      5.25 o
   8   4   9       59.89       53.83      6.91 o
   9   4   9        5.77        9.51      6.65 o
  -2   5   9       13.12       28.13     15.91 o
  -1   5   9       35.59       39.67     15.18 o
   0   5   9       39.74       31.50      9.65 o
   1   5   9      222.70      215.26     14.99 o
   2   5   9       27.38       36.93      7.09 o
   3   5   9       57.16       43.12     10.98 o
   4   5   9      192.35      194.86      8.37 o
   5   5   9       18.94       22.93      5.22 o
   6   5   9       17.23        7.51      4.77 o
   7   5   9       11.54       21.35      4.90 o
   8   5   9        7.99        6.48      5.62 o
   9   5   9       18.49       24.11      6.60 o
  -1   6   9        0.53        4.35     11.05 o
   0   6   9        3.85        4.48      9.96 o
   1   6   9       79.89       77.08     22.61 o
   2   6   9        1.04        2.88      8.31 o
   3   6   9       13.40        1.91      6.50 o
   4   6   9       26.91       46.97      8.49 o
   5   6   9        5.45        9.21      5.10 o
   6   6   9       52.93       49.77      5.67 o
   7   6   9       12.69       22.07      5.23 o
   8   6   9        0.24        2.06      5.46 o
   0   7   9        1.22       -9.64     14.77 o
   1   7   9       19.97       13.02     10.30 o
   2   7   9       21.87       16.60     12.50 o
   3   7   9        1.68       -5.15     10.22 o
   4   7   9       17.13        1.45      8.48 o
   5   7   9        8.86       10.60      6.23 o
   6   7   9       20.75       25.05      5.70 o
   7   7   9        0.42       -3.32      4.82 o
   8   7   9        0.26        5.08      5.00 o
   3   8   9        0.25        2.19     10.61 o
   4   8   9        4.08        0.85      8.20 o
   5   8   9        1.61        3.61      8.14 o
   6   8   9        3.01       -3.73      9.63 o
  -3  -6  10        6.83        5.43      8.01 o
  -2  -6  10        7.98        9.56      7.80 o
  -1  -6  10       18.54       13.33      9.23 o
   0  -6  10        2.37       -8.40     10.98 o
   1  -6  10       83.20       71.32     16.92 o
   2  -6  10       20.83       32.95     14.82 o
  -4  -5  10        9.99        4.83      8.23 o
  -3  -5  10       61.85       64.85     14.82 o
  -2  -5  10        1.20        5.95      8.08 o
  -1  -5  10       25.00       15.70      8.77 o
   0  -5  10       12.86       10.90      8.56 o
   1  -5  10       73.92       84.66     15.13 o
   2  -5  10       11.96       32.70     13.60 o
   3  -5  10        0.13        5.94     17.60 o
   4  -5  10        1.80        8.12     10.45 o
  -4  -4  10      109.77       89.04     70.72 o
  -3  -4  10       93.93       89.81     11.10 o
  -2  -4  10       25.16       29.11      8.97 o
  -1  -4  10      160.85      160.86     22.42 o
   0  -4  10       11.58        2.38      7.59 o
   1  -4  10        0.78        4.12      7.56 o
   2  -4  10      168.63      201.97     14.30 o
   3  -4  10        4.43        1.73      8.17 o
   4  -4  10       12.26        7.34      9.22 o
   5  -4  10        8.29       11.75     15.09 o
  -5  -3  10       12.99       -4.10     13.51 o
  -4  -3  10      106.33      113.50     17.78 o
  -3  -3  10       20.12       22.91      9.13 o
  -2  -3  10        0.79       -3.95      7.88 o
  -1  -3  10      274.74      274.62     12.70 o
   0  -3  10      109.59      124.63      9.18 o
   1  -3  10       35.86       34.35     11.79 o
   2  -3  10      127.40      144.52     29.60 o
   3  -3  10       70.87       67.55      9.95 o
   4  -3  10        6.68        4.91      8.65 o
   5  -3  10        5.27       12.24     14.17 o
   6  -3  10        9.98       -2.24     13.34 o
  -5  -2  10        0.28       -8.79     13.07 o
  -4  -2  10       10.85        0.66      9.09 o
  -3  -2  10      204.80      203.16     21.27 o
  -2  -2  10       61.81       72.08     11.89 o
  -1  -2  10       14.14        9.29      6.40 o
   0  -2  10      469.43      462.88     15.73 o
   1  -2  10      188.71      185.28     28.34 o
   2  -2  10      134.87      132.39     11.00 o
   3  -2  10      245.56      243.25     14.32 o
   4  -2  10       30.17       25.30     12.00 o
   5  -2  10        4.38        0.52     12.26 o
   6  -2  10        5.85       13.52     13.36 o
  -5  -1  10       20.11       31.99     16.00 o
  -4  -1  10       53.45       52.04     15.60 o
  -3  -1  10      120.85      123.56     17.66 o
  -2  -1  10      109.07       95.36      8.96 o
  -1  -1  10      349.21      366.66     18.28 o
   0  -1  10       27.53       38.45      8.29 o
   1  -1  10       81.72       86.51     10.09 o
   2  -1  10      581.02      595.34     17.58 o
   3  -1  10        1.09       -0.42      5.79 o
   4  -1  10        2.58       -5.40      5.62 o
   5  -1  10       80.63       83.86     14.33 o
   6  -1  10       15.31       12.59      8.78 o
   7  -1  10       14.71        2.44      9.72 o
  -4   0  10       55.68       79.25     17.59 o
  -3   0  10       41.55       23.84      9.67 o
  -2   0  10       66.36       85.53     16.33 o
  -1   0  10      342.64      318.54     16.75 o
   0   0  10      179.04      171.81     12.62 o
   1   0  10        7.63        1.81      5.44 o
   2   0  10       61.13       77.75      7.44 o
   3   0  10      242.19      244.92     21.31 o
   4   0  10      102.96      122.30     15.42 o
   5   0  10        4.82        4.90      7.47 o
   6   0  10       47.72       60.51     10.14 o
   7   0  10       12.73       15.87     10.20 o
   8   0  10        0.74       -5.68      9.31 o
  -4   1  10        8.95        9.57     15.18 o
  -3   1  10      200.29      186.43     22.41 o
  -2   1  10       10.21       11.02      8.92 o
  -1   1  10        7.78        6.71      8.24 o
   0   1  10      796.29      714.56     20.14 o
   1   1  10       49.33       74.80      9.26 o
   2   1  10       17.79       19.87      5.82 o
   3   1  10      131.04      138.57      7.61 o
   4   1  10       93.33       93.02      6.82 o
   5   1  10      194.22      204.30     10.18 o
   6   1  10       38.89       47.72     13.17 o
   7   1  10        2.41        7.27      8.67 o
   8   1  10       31.76       43.85     10.59 o
  -3   2  10       88.95       87.31     12.37 o
  -2   2  10       76.77       57.64     10.74 o
  -1   2  10      171.03      174.62     13.82 o
   0   2  10       72.31       63.73      9.70 o
   1   2  10      338.17      331.07     13.85 o
   2   2  10      219.02      239.86     11.34 o
   3   2  10        6.39        8.40      4.91 o
   4   2  10        3.76        7.73      5.80 o
   5   2  10      321.48      332.75     12.69 o
   6   2  10       13.20       12.62      6.06 o
   7   2  10        0.08       -1.49      6.03 o
   8   2  10        8.03        0.72      9.70 o
  -3   3  10       16.83        8.85     13.38 o
  -2   3  10       64.19       68.64     11.42 o
  -1   3  10       86.31      109.36     11.89 o
   0   3  10      143.42      149.82     10.23 o
   1   3  10        3.54        0.66      7.13 o
   2   3  10      200.97      196.39     16.01 o
   3   3  10      319.57      297.41     12.08 o
   4   3  10        0.77        3.96      5.59 o
   5   3  10        2.12        2.59      5.69 o
   6   3  10       97.34      103.40      7.95 o
   7   3  10        4.93       -3.91      7.36 o
   8   3  10        0.36       -3.47      6.47 o
  -2   4  10        5.43       12.04     14.37 o
  -1   4  10       12.34        5.38     13.07 o
   0   4  10      225.19      208.71     15.29 o
   1   4  10       13.44        7.94      8.39 o
   2   4  10        8.41       21.50     12.95 o
   3   4  10      210.25      213.54     10.81 o
   4   4  10       33.52       43.81      6.76 o
   5   4  10       86.71       79.46      7.74 o
   6   4  10       83.08       89.11      7.88 o
   7   4  10       20.47        8.10      6.17 o
   8   4  10        0.91       -3.83      6.20 o
  -1   5  10       19.03       28.58     15.62 o
   0   5  10       50.48       55.76     16.65 o
   1   5  10       59.01       70.02     34.02 o
   2   5  10       61.53       57.13     10.72 o
   3   5  10        0.94       -1.99      6.40 o
   4   5  10       67.33       72.95      8.85 o
   5   5  10      134.71      135.87      9.07 o
   6   5  10        0.22        6.59      6.21 o
   7   5  10       22.20       21.81      6.42 o
   8   5  10        2.40       -2.81      5.97 o
   0   6  10       43.21       26.14     16.27 o
   1   6  10       17.26       20.76     14.63 o
   2   6  10       68.56       84.64     12.14 o
   3   6  10       70.60       64.86     15.98 o
   4   6  10       26.85       34.97      7.14 o
   5   6  10        0.36        8.45      6.44 o
   6   6  10       31.26       63.26      8.04 o
   7   6  10        2.28        0.34      6.05 o
   8   6  10        2.47       -7.40      7.71 o
   2   7  10        1.72       12.46     10.76 o
   3   7  10       63.00       57.25     12.18 o
   4   7  10        1.99        3.75      9.08 o
   5   7  10        0.08        0.28      8.55 o
   6   7  10        1.89        0.28      6.60 o
   7   7  10        2.63        7.11     10.24 o
  -1  -6  11       21.72       12.03     14.50 o
   0  -6  11        0.38      -12.98     12.98 o
  -3  -5  11        1.09       -0.99     13.14 o
  -2  -5  11      109.61      101.00     18.09 o
  -1  -5  11       18.28       10.58     13.65 o
   0  -5  11        0.43       11.83     12.86 o
   1  -5  11       33.08       20.38     14.34 o
   2  -5  11        0.63       20.44     15.08 o
   3  -5  11       44.32       36.89     17.01 o
  -3  -4  11       10.08       29.97     14.90 o
  -2  -4  11        0.09       -1.93     12.35 o
  -1  -4  11      119.13       95.03     17.55 o
   0  -4  11       64.69       45.74     13.85 o
   1  -4  11        8.52       14.47      9.21 o
   2  -4  11       28.98       30.65     10.25 o
   3  -4  11       38.61       30.32     13.14 o
   4  -4  11       10.95        9.19     10.40 o
  -4  -3  11       25.30        6.23     15.11 o
  -3  -3  11       33.91        9.15     14.61 o
  -2  -3  11      137.62      161.40     19.12 o
  -1  -3  11       24.62       14.37     12.30 o
   0  -3  11       47.37       49.95     10.34 o
   1  -3  11      277.67      282.76     16.21 o
   2  -3  11        2.74        0.41      8.33 o
   3  -3  11        0.97       -1.60      8.70 o
   4  -3  11       85.43       83.93     22.85 o
   5  -3  11        3.06        9.97     13.85 o
  -4  -2  11       14.78       -2.76     15.08 o
  -3  -2  11        4.17       -3.39     14.21 o
  -2  -2  11      278.90      300.21     25.46 o
  -1  -2  11       41.74       39.55      9.28 o
   0  -2  11        0.31        1.97      8.12 o
   1  -2  11      124.72      143.16     13.02 o
   2  -2  11      139.61      159.90     34.01 o
   3  -2  11       62.11       59.68      9.88 o
   4  -2  11       41.07       43.57     10.23 o
   5  -2  11       59.56       67.60     15.80 o
   6  -2  11        4.18      -10.56     12.69 o
  -4  -1  11       71.51       65.54     18.60 o
  -3  -1  11        5.53       12.37     14.52 o
  -2  -1  11       12.84       20.52     11.12 o
  -1  -1  11      284.58      308.90     17.62 o
   0  -1  11      138.37      144.32     12.53 o
   1  -1  11       10.35       18.15      8.36 o
   2  -1  11      307.39      301.64     16.44 o
   3  -1  11       92.29       86.91     10.33 o
   4  -1  11       62.89       71.71     14.24 o
   5  -1  11       29.38       40.94     10.12 o
   6  -1  11       17.51       12.80     12.91 o
  -3   0  11       31.01       19.16     14.97 o
  -2   0  11      102.55       86.07     12.20 o
  -1   0  11       68.50       71.89     18.49 o
   0   0  11      204.07      218.44     41.08 o
   1   0  11      394.53      404.05     55.93 o
   2   0  11       19.32       19.26      7.42 o
   3   0  11       48.39       36.90      7.25 o
   4   0  11      179.76      180.01     15.99 o
   5   0  11        5.99        2.33      8.21 o
   6   0  11        6.12       -6.92      8.49 o
   7   0  11       23.05       19.45     10.11 o
  -3   1  11       27.07       13.36     15.29 o
  -2   1  11      141.90      143.24     13.93 o
  -1   1  11       36.73       21.64      9.61 o
   0   1  11       12.92        7.90     23.89 o
   1   1  11      212.15      206.32     11.57 o
   2   1  11      352.01      311.59     23.27 o
   3   1  11        0.68        3.11      6.05 o
   4   1  11      118.31      120.63     11.74 o
   5   1  11       13.95       20.28      8.46 o
   6   1  11       23.22       29.76      9.90 o
   7   1  11        5.13       -2.48     17.64 o
  -2   2  11        2.85       11.77     15.67 o
  -1   2  11      297.03      312.89     18.66 o
   0   2  11       27.48       22.90      9.58 o
   1   2  11        3.90       -4.80      8.55 o
   2   2  11      329.62      299.34     15.69 o
   3   2  11      101.45       88.03     10.57 o
   4   2  11       15.71       22.78      8.62 o
   5   2  11       82.80       82.22     10.45 o
   6   2  11       10.16       12.98      8.50 o
   7   2  11       34.97       32.89      9.77 o
   8   2  11        5.94       12.58     12.78 o
  -2   3  11       13.53       14.63     14.01 o
  -1   3  11       57.34       64.35     15.38 o
   1   3  11      133.41      140.57     13.33 o
   2   3  11       17.98        8.66      8.46 o
   3   3  11       65.96       60.97     10.00 o
   4   3  11      280.16      292.84     33.36 o
   5   3  11        1.17        6.01      6.76 o
   6   3  11       12.63       10.68      6.54 o
   7   3  11       40.32       50.52     10.09 o
   8   3  11        4.82        3.96     13.03 o
  -1   4  11       10.19       14.30     14.46 o
   0   4  11        0.64       19.63     13.87 o
   1   4  11      141.43      176.59     21.68 o
   2   4  11      154.40      150.48     13.98 o
   3   4  11       11.74        5.51     11.02 o
   4   4  11       34.23       47.64      9.30 o
   5   4  11       84.66       88.92      8.54 o
   6   4  11       11.33        7.03      6.45 o
   7   4  11        0.05       -0.55      6.65 o
   8   4  11       30.29       51.34     13.92 o
   0   5  11        2.16      -13.78     13.78 o
   1   5  11        1.17       -4.68      9.68 o
   2   5  11      138.21      164.60     20.44 o
   3   5  11        9.60       15.37      9.04 o
   4   5  11       13.63        9.06      8.40 o
   5   5  11       55.59       75.69      8.63 o
   6   5  11        4.35        3.36      6.75 o
   7   5  11       22.77       17.75      7.06 o
   2   6  11        5.25       15.87     10.77 o
   3   6  11       20.55       16.97     14.26 o
   4   6  11       61.55       91.92     13.29 o
   5   6  11        1.45        3.57      7.26 o
   6   6  11       22.92       27.78      7.70 o
   7   6  11        9.23       28.00     13.42 o
  -2  -4  12       10.81        0.81     14.46 o
  -1  -4  12        0.18       11.30     14.66 o
   0  -4  12       76.97       85.17     18.18 o
   1  -4  12       24.50       18.49     14.25 o
   2  -4  12       21.44       21.83     14.93 o
   3  -4  12       36.67       46.56     11.48 o
  -2  -3  12       31.69       46.11     15.74 o
  -1  -3  12       63.09       75.33     16.76 o
   0  -3  12        3.97       -5.31     12.33 o
   1  -3  12      108.41      127.77     13.51 o
   2  -3  12       78.88       82.63     12.22 o
   3  -3  12       12.07       13.87     10.11 o
   4  -3  12       10.19        7.22     14.55 o
  -2  -2  12       13.52        8.94     14.48 o
  -1  -2  12       38.71       47.11     15.37 o
   0  -2  12      241.43      297.08     17.21 o
   1  -2  12       15.64       16.99     21.16 o
   2  -2  12       30.20       28.22     13.56 o
   3  -2  12      135.45      140.10     13.26 o
   4  -2  12        3.29        3.70     14.44 o
   5  -2  12        0.27      -12.66     12.89 o
  -2  -1  12        1.90       10.76     15.62 o
  -1  -1  12        1.93       -0.57      9.08 o
   0  -1  12      201.00      213.10     15.35 o
   1  -1  12       74.25       71.29     11.09 o
   2  -1  12       14.92       15.55      9.22 o
   3  -1  12      111.15      126.08     12.65 o
   4  -1  12       63.04       85.39     16.41 o
   5  -1  12       12.98        3.25     13.52 o
   6  -1  12        3.42      -13.27     14.46 o
  -2   0  12      118.13      142.62     21.22 o
  -1   0  12       22.48       28.27     10.77 o
   0   0  12       12.80        8.85     19.41 o
   1   0  12      248.16      258.85     22.61 o
   2   0  12       91.29       91.78     11.23 o
   3   0  12       23.78       21.00     12.53 o
   4   0  12      114.87      119.77     12.71 o
   5   0  12       64.04       66.24     11.63 o
   6   0  12        6.70       12.84     13.66 o
  -2   1  12      130.28      144.75     16.26 o
  -1   1  12       45.06       49.74     23.08 o
   0   1  12      134.44      136.67     13.57 o
   1   1  12       46.65       66.47     13.91 o
   2   1  12       94.49       94.09     16.58 o
   3   1  12      254.44      259.64     18.21 o
   4   1  12        0.54       -8.47      8.47 o
   5   1  12       19.07        6.23      9.17 o
   6   1  12       94.31      119.99     13.63 o
   7   1  12        1.02       -8.63     12.12 o
  -1   2  12       26.97       18.03     10.86 o
   0   2  12       91.08      114.17     19.30 o
   1   2  12       97.98       78.40     16.25 o
   2   2  12        0.95        9.83      9.22 o
   3   2  12      146.01      131.77     23.36 o
   4   2  12       81.29       98.83     16.01 o
   5   2  12       18.11        4.32      8.72 o
   6   2  12       19.00       12.78     13.59 o
   7   2  12       20.10       28.33     10.28 o
  -1   3  12        2.71       13.43     15.20 o
   0   3  12        9.61       -0.87     13.81 o
   1   3  12      132.25      148.73     19.48 o
   2   3  12       18.28       21.01     15.18 o
   3   3  12       11.83       13.04      9.34 o
   4   3  12      134.61      139.64     12.91 o
   5   3  12       22.62       19.44      9.47 o
   6   3  12       18.76       29.00     12.19 o
   7   3  12       14.19       17.82      9.89 o
   1   4  12       54.81       52.38     17.44 o
   2   4  12        4.46       -3.97      9.70 o
   3   4  12      127.13      117.15     12.77 o
   4   4  12        0.29       -1.12      9.20 o
   5   4  12       24.06       37.46      9.64 o
   6   4  12       70.48       73.96     11.09 o
   7   4  12        0.09      -11.61     11.61 o
   2   5  12        1.31       15.38     10.87 o
   3   5  12       22.29       24.70     10.35 o
   4   5  12       75.82       95.93     12.80 o
   5   5  12        0.02       -8.57      8.57 o
   6   5  12        7.84        3.88      9.31 o
   0  -3  13        0.93       -3.18     14.97 o
   1  -3  13       11.54       -3.16     13.88 o
   2  -3  13       41.30       43.14     25.66 o
  -1  -2  13       38.12       21.02     15.89 o
   0  -2  13       38.15       72.66     16.90 o
   1  -2  13       28.82       30.50     10.76 o
   2  -2  13       13.42       13.23     10.44 o
   3  -2  13       36.98       45.68     15.89 o
  -1  -1  13       23.75       -1.81     15.74 o
   0  -1  13       42.50       35.47     11.13 o
   1  -1  13       21.71        2.72     10.28 o
   2  -1  13      180.78      176.56     14.98 o
   3  -1  13        4.04        1.05     14.12 o
   4  -1  13        5.05       10.96     14.35 o
  -1   0  13      109.92      112.28     14.88 o
   0   0  13        8.62       18.70     10.82 o
   1   0  13        0.50       -1.81     10.06 o
   2   0  13      145.57      135.02     19.64 o
   3   0  13       40.94        8.92     14.48 o
   4   0  13       13.67       24.32     15.11 o
   5   0  13       20.18       35.41     15.42 o
   0   1  13      203.57      253.20     26.45 o
   1   1  13        9.61       -7.78     13.27 o
   2   1  13        0.23       -3.43     12.95 o
   3   1  13      116.95       98.01     17.62 o
   4   1  13       50.48       41.87     15.15 o
   5   1  13       10.10        5.45     13.65 o
   0   2  13       88.94       68.86     19.05 o
   1   2  13       60.55       50.48     17.59 o
   2   2  13       72.86      101.33     19.32 o
   3   2  13       16.58       10.53     13.34 o
   4   2  13       10.45       21.61     10.77 o
   5   2  13      126.70      141.97     14.13 o
   1   3  13       15.81       -1.30     14.81 o
   2   3  13       78.34       82.98     18.58 o
   3   3  13       31.02       37.21     11.49 o
   4   3  13        0.15        1.80      9.82 o
   5   3  13       17.39       17.48     10.60 o
   3   4  13      101.08      114.49     19.70 o
   4   4  13        4.86       12.68     14.63 o
   5   4  13       17.73       24.61     14.75 o
 
